# Supplementary material for: Systematic screening for potential therapeutic targets in osteosarcoma through a kinome-wide CRISPR-Cas9 library
Source: Cancer Biol Med. 2020 Aug 15;17(3):782–94. doi: 10.20892/j.issn.2095-3941.2020.0162 (PMC7476084; doi:10.20892/j.issn.2095-3941.2020.0162)
Supplement: Supplementary file 1 [file cbm-17-782-s001.xlsx]

## Sheet: 143B
id	num	neg|score	neg|p-value	neg|fdr	neg|rank	neg|goodsgrna	neg|lfc	pos|score	pos|p-value	pos|fdr	pos|rank	pos|goodsgrna	pos|lfc
TRRAP	10	1.757e-10	9.7451e-06	0.000248	1	10	-1.9335	1	0.99999	0.99999	503	0	-1.9335
PKMYT1	10	6.8027e-10	9.7451e-06	0.000248	2	10	-2.05	1	0.99999	0.99999	505	0	-2.05
RIOK1	10	1.1396e-09	9.7451e-06	0.000248	3	10	-2.0163	1	0.99999	0.99999	508	0	-2.0163
MTOR	10	2.6554e-09	9.7451e-06	0.000248	4	9	-1.3611	0.97187	0.98103	0.99999	451	1	-1.3611
PLK1	10	4.3193e-09	9.7451e-06	0.000248	5	10	-1.8396	1	0.99999	0.99999	507	0	-1.8396
CDK2	10	9.8919e-09	9.7451e-06	0.000248	6	10	-0.9618	1	0.99999	0.99999	506	0	-0.9618
VRK1	10	1.5815e-08	9.7451e-06	0.000248	7	7	-2.4799	0.0067492	0.034722	0.380345	45	3	-2.4799
AURKB	10	3.7294e-08	9.7451e-06	0.000248	8	10	-1.6639	1	0.99999	0.99999	504	0	-1.6639
BUB1B	10	7.5671e-08	9.7451e-06	0.000248	9	7	-1.5018	0.99776	0.99763	0.99999	480	0	-1.5018
CDK1	10	1.2845e-07	9.7451e-06	0.000248	10	10	-1.3578	1	0.99999	0.99999	501	0	-1.3578
TRIM28	10	4.053e-07	9.7451e-06	0.000248	11	10	-1.1164	1	0.99999	0.99999	502	0	-1.1164
TP53RK	10	7.6156e-07	9.7451e-06	0.000248	12	8	-1.2837	0.98407	0.98643	0.99999	456	1	-1.2837
SMG1	10	7.9644e-07	9.7451e-06	0.000248	13	9	-1.446	0.99982	0.99978	0.99999	493	0	-1.446
CHEK1	10	1.1164e-06	9.7451e-06	0.000248	14	9	-1.4261	0.99984	0.99981	0.99999	495	0	-1.4261
RIOK2	10	1.1532e-06	9.7451e-06	0.000248	15	9	-1.2594	0.6517	0.84693	0.99999	358	1	-1.2594
GAK	10	1.8006e-06	9.7451e-06	0.000248	16	9	-1.1058	0.99976	0.99976	0.99999	490	0	-1.1058
CDK9	10	1.8239e-06	9.7451e-06	0.000248	17	9	-1.668	0.76942	0.90724	0.99999	391	1	-1.668
MAPK1	10	2.3664e-06	9.7451e-06	0.000248	18	9	-1.3701	0.98658	0.98814	0.99999	459	1	-1.3701
MATK	10	2.8791e-06	9.7451e-06	0.000248	19	10	-0.61028	1	0.99999	0.99999	500	0	-0.61028
TTK	10	3.2712e-06	9.7451e-06	0.000248	20	10	-1.043	0.99999	0.99997	0.99999	499	0	-1.043
MASTL	10	8.4978e-06	2.9235e-05	0.000675	21	10	-1.2982	0.99999	0.99997	0.99999	498	0	-1.2982
CLK3	10	9.0411e-06	2.9235e-05	0.000675	22	10	-1.0743	0.99999	0.99997	0.99999	497	0	-1.0743
MAST1	10	1.311e-05	4.8725e-05	0.001076	23	9	-0.62904	0.99989	0.99983	0.99999	496	0	-0.62904
WEE1	10	2.1213e-05	0.00012669	0.002682	24	8	-1.1928	0.99846	0.99837	0.99999	483	0	-1.1928
CDK12	10	2.3489e-05	0.00014618	0.00297	25	7	-0.90301	0.97412	0.98186	0.99999	452	1	-0.90301
PRKDC	10	2.523e-05	0.00016567	0.003237	26	8	-1.0783	0.99417	0.99481	0.99999	470	0	-1.0783
BUB1	10	3.0167e-05	0.00018516	0.003243	27	9	-0.92815	0.99964	0.9996	0.99999	487	0	-0.92815
GSG2	10	3.116e-05	0.00018516	0.003243	28	8	-0.80428	0.99684	0.99699	0.99999	477	0	-0.80428
STK11	10	3.6819e-05	0.00018516	0.003243	29	9	-0.79636	0.99971	0.99972	0.99999	488	0	-0.79636
ATR	10	4.5246e-05	0.00022414	0.003558	30	9	-1.0501	0.87011	0.94403	0.99999	416	1	-1.0501
RAF1	10	4.5566e-05	0.00022414	0.003558	31	9	-0.81303	0.9996	0.99954	0.99999	486	0	-0.81303
PRKCE	10	4.7435e-05	0.00022414	0.003558	32	8	-0.51633	0.64944	0.8459	0.99999	357	1	-0.51633
PRKCZ	10	4.9531e-05	0.00024363	0.00375	33	9	-0.87811	0.95617	0.97654	0.99999	447	1	-0.87811
TAF1	10	6.4934e-05	0.00038006	0.005516	34	9	-0.89402	0.99541	0.99568	0.99999	474	0	-0.89402
AURKA	10	6.6081e-05	0.00038006	0.005516	35	7	-0.93793	0.80624	0.92491	0.99999	406	1	-0.93793
CDC7	10	0.00010578	0.0006919	0.009763	36	8	-0.67832	0.7217	0.88215	0.99999	372	2	-0.67832
PLK4	10	0.0001181	0.00076986	0.01057	37	8	-0.9404	0.43453	0.70499	0.99999	302	1	-0.9404
ILK	10	0.00012375	0.00080884	0.010813	38	9	-0.61781	0.12658	0.34389	0.99999	170	1	-0.61781
BRD2	10	0.00023899	0.0015884	0.020173	39	8	-0.72148	0.92826	0.96771	0.99999	437	1	-0.72148
CDK7	10	0.00023916	0.0015884	0.020173	40	9	-0.95761	0.79584	0.92209	0.99999	402	1	-0.95761
TSSK6	10	0.00048864	0.0028748	0.035619	41	9	-0.43295	0.48983	0.74985	0.99999	327	1	-0.43295
CDK10	10	0.00075597	0.0045899	0.055376	42	8	-0.55212	0.029579	0.11828	0.706872	85	2	-0.55212
NEK1	10	0.00078011	0.0046874	0.055376	43	7	-1.0207	0.87864	0.94731	0.99999	420	2	-1.0207
CDK6	10	0.0008129	0.0048433	0.055918	44	9	-0.27258	0.82401	0.9299	0.99999	410	1	-0.27258
MAP2K1	10	0.00090853	0.00535	0.060396	45	9	-0.7197	0.99878	0.99876	0.99999	485	0	-0.7197
TLK2	10	0.00097903	0.0057593	0.063603	46	9	-0.44912	0.99793	0.99779	0.99999	481	0	-0.44912
PDGFRA	10	0.0010563	0.0061686	0.066674	47	8	-0.46617	0.99427	0.99488	0.99999	471	0	-0.46617
MINK1	10	0.0019539	0.011528	0.122009	48	7	-0.53093	0.45054	0.7183	0.99999	312	2	-0.53093
MYLK3	10	0.0020864	0.012191	0.126389	49	6	-0.24806	0.49561	0.75406	0.99999	330	3	-0.24806
MAP3K12	10	0.0021471	0.012522	0.127228	50	8	-0.36977	0.99984	0.99981	0.99999	494	0	-0.36977
PRPF4B	10	0.0022454	0.01301	0.129586	51	7	-0.58636	0.71787	0.88003	0.99999	371	1	-0.58636
ATM	10	0.002781	0.015738	0.153751	52	8	-0.51771	0.87406	0.9455	0.99999	418	1	-0.51771
NRBP1	10	0.0029233	0.016401	0.157202	53	7	-0.43975	0.99687	0.99701	0.99999	478	0	-0.43975
CDK3	10	0.0030618	0.016986	0.159791	54	8	-0.40263	0.99824	0.99808	0.99999	482	0	-0.40263
PAK6	10	0.0035871	0.019422	0.176361	55	7	-0.52013	0.76155	0.90349	0.99999	385	1	-0.52013
STRADA	10	0.0035946	0.019441	0.176361	56	8	-0.49517	0.99981	0.99978	0.99999	492	0	-0.49517
DYRK1B	10	0.0039081	0.020903	0.186295	57	7	-0.54047	0.99316	0.99377	0.99999	468	0	-0.54047
CDK4	10	0.0043344	0.022891	0.200495	58	7	-0.50245	0.22559	0.4912	0.99999	227	2	-0.50245
TRPM7	10	0.0052124	0.027276	0.234855	59	8	-0.42826	0.94237	0.97397	0.99999	443	1	-0.42826
MAP3K11	10	0.0061667	0.031798	0.269224	60	8	-0.37905	0.97532	0.98233	0.99999	453	1	-0.37905
CAMK2G	10	0.0063854	0.032792	0.272749	61	7	-0.47673	0.77554	0.91088	0.99999	395	1	-0.47673
CIT	10	0.0064714	0.033435	0.272749	62	8	-0.39993	0.90494	0.95705	0.99999	427	2	-0.39993
BRD4	10	0.0065522	0.033825	0.272749	63	6	-0.45639	0.69272	0.86664	0.99999	367	3	-0.45639
MAST2	10	0.0070162	0.035794	0.284112	64	6	-0.46213	0.724	0.8836	0.99999	373	2	-0.46213
CSNK1D	10	0.0072378	0.03671	0.2869	65	7	-0.41669	0.93569	0.97126	0.99999	440	2	-0.41669
PTK2	10	0.0073959	0.037431	0.288104	66	8	-0.28693	0.2378	0.50783	0.99999	235	2	-0.28693
CSK	10	0.0075594	0.038171	0.288658	67	8	-0.30626	0.92713	0.96723	0.99999	436	2	-0.30626
CSNK1A1	10	0.0076364	0.038639	0.288658	68	7	-0.53838	0.8883	0.95068	0.99999	425	2	-0.53838
HIPK1	10	0.0085438	0.042381	0.312025	69	8	-0.37832	0.99977	0.99976	0.99999	491	0	-0.37832
AATK	10	0.0089891	0.044291	0.321429	70	7	-0.40027	0.93823	0.97274	0.99999	441	1	-0.40027
CDK13	10	0.0092622	0.045441	0.325129	71	7	-0.32491	0.82591	0.93041	0.99999	412	2	-0.32491
NPR1	10	0.010259	0.048969	0.345503	72	7	-0.56516	0.29627	0.58253	0.99999	260	3	-0.56516
TRIM24	10	0.010588	0.05006	0.348366	73	1	0.2201	0.0040755	0.021566	0.310369	34	5	0.2201
LCK	10	0.013045	0.059026	0.405205	74	7	-0.32499	0.94625	0.97463	0.99999	444	1	-0.32499
CAMKK1	10	0.013729	0.061735	0.418152	75	7	-0.47875	0.92135	0.96425	0.99999	434	2	-0.47875
ULK1	10	0.014235	0.06347	0.424244	76	7	-0.37035	0.67139	0.85662	0.99999	364	1	-0.37035
SRPK1	10	0.014927	0.065633	0.433008	77	7	-0.35278	0.74679	0.89525	0.99999	381	1	-0.35278
WNK1	10	0.015896	0.069726	0.454113	78	7	-0.43488	0.76921	0.90714	0.99999	390	2	-0.43488
NRBP2	10	0.01632	0.071227	0.458015	79	7	-0.30356	0.99184	0.99231	0.99999	467	0	-0.30356
LATS1	10	0.019879	0.085123	0.536915	80	6	-0.48188	0.28348	0.56626	0.99999	256	3	-0.48188
OBSCN	10	0.020005	0.08561	0.536915	81	7	-0.31462	0.99406	0.99471	0.99999	469	0	-0.31462
PKDCC	10	0.02041	0.086975	0.538819	82	7	-0.35401	0.98762	0.98902	0.99999	460	1	-0.35401
PTK6	10	0.021678	0.09136	0.559167	83	6	-0.20009	0.98932	0.99013	0.99999	462	1	-0.20009
BRSK2	10	0.022093	0.092744	0.560879	84	7	-0.40989	0.22339	0.48837	0.99999	225	2	-0.40989
RPS6KB2	10	0.026236	0.10703	0.635563	85	6	-0.25149	0.40004	0.67897	0.99999	294	3	-0.25149
ERN2	10	0.026466	0.1076	0.635563	86	6	-0.35753	0.12143	0.33292	0.99999	164	3	-0.35753
PDGFRB	10	0.028074	0.11336	0.661944	87	5	-0.095693	0.21165	0.47194	0.99999	216	3	-0.095693
MAPK7	10	0.030096	0.12019	0.693801	88	6	-0.3324	0.85419	0.93904	0.99999	413	2	-0.3324
MAST4	10	0.031061	0.12364	0.699652	89	5	-0.16869	0.061114	0.20351	0.891217	116	3	-0.16869
MAPK3	10	0.031367	0.12467	0.699652	90	6	-0.23047	0.74225	0.89276	0.99999	379	2	-0.23047
PIK3R4	10	0.031599	0.12533	0.699652	91	7	-0.35856	0.34631	0.63432	0.99999	275	2	-0.35856
PRKCA	10	0.032941	0.12937	0.714324	92	5	-0.26726	0.47905	0.74106	0.99999	321	3	-0.26726
ACVRL1	10	0.033406	0.131	0.715586	93	6	-0.38171	0.99441	0.99492	0.99999	472	0	-0.38171
ADRBK1	10	0.035213	0.13673	0.735819	94	5	-0.26827	0.7725	0.90891	0.99999	392	2	-0.26827
EIF2AK4	10	0.035729	0.13847	0.735819	95	5	-0.2168	0.78781	0.91764	0.99999	399	3	-0.2168
MAP3K7	10	0.035897	0.13905	0.735819	96	7	-0.22786	0.99035	0.99087	0.99999	463	1	-0.22786
SGK1	10	0.036852	0.14207	0.740604	97	7	-0.36543	0.30049	0.58766	0.99999	262	3	-0.36543
TYRO3	10	0.037172	0.14287	0.740604	98	7	-0.31306	0.99115	0.99163	0.99999	465	1	-0.31306
NEK2	10	0.043436	0.16244	0.821638	99	5	-0.11486	0.16188	0.39985	0.99999	192	5	-0.11486
PDPK1	10	0.044526	0.16505	0.821638	100	5	-0.20841	0.3902	0.6709	0.99999	291	1	-0.20841
MAP4K2	10	0.044767	0.16568	0.821638	101	6	-0.28091	0.7651	0.90507	0.99999	389	3	-0.28091
AMHR2	10	0.04477	0.16568	0.821638	102	6	-0.30067	0.025807	0.10541	0.677842	79	2	-0.30067
MYLK2	10	0.045157	0.16659	0.821638	103	5	-0.2189	0.22486	0.49032	0.99999	226	3	-0.2189
LMTK3	10	0.045982	0.1687	0.822395	104	5	-0.1572	0.52361	0.77441	0.99999	335	3	-0.1572
CSNK1G1	10	0.046529	0.16998	0.822395	105	6	-0.27519	0.99855	0.99847	0.99999	484	0	-0.27519
PRKD2	10	0.049443	0.17733	0.848506	106	6	-0.24981	0.94177	0.97383	0.99999	442	1	-0.24981
ACVR1B	10	0.050774	0.18033	0.848506	107	6	-0.29772	0.58608	0.81585	0.99999	347	2	-0.29772
MAP3K3	10	0.050801	0.18039	0.848506	108	6	-0.23873	0.99073	0.99114	0.99999	464	1	-0.23873
TSSK3	10	0.05716	0.19495	0.904275	109	6	-0.40455	0.82215	0.92926	0.99999	409	2	-0.40455
MKNK1	10	0.057452	0.19581	0.904275	110	4	-0.0043595	0.4831	0.74424	0.99999	323	3	-0.0043595
AKT1	10	0.064497	0.21239	0.970425	111	6	-0.23822	0.27628	0.55735	0.99999	253	1	-0.23822
ROR1	10	0.065481	0.2146	0.970425	112	4	0.04579	0.66008	0.85052	0.99999	361	3	0.04579
SBK1	10	0.066034	0.21586	0.970425	113	6	-0.1666	0.91453	0.96158	0.99999	429	2	-0.1666
PDK2	10	0.067296	0.21927	0.970425	114	6	-0.30385	0.44144	0.71068	0.99999	305	2	-0.30385
INSRR	10	0.067842	0.22019	0.970425	115	6	-0.33014	0.67021	0.85604	0.99999	363	3	-0.33014
BCKDK	10	0.068398	0.22159	0.970425	116	3	0.17048	0.096224	0.28086	0.995829	141	5	0.17048
PRKD3	10	0.069499	0.22409	0.972963	117	6	-0.25999	0.5075	0.76217	0.99999	332	2	-0.25999
ADCK4	10	0.071746	0.22945	0.987792	118	6	-0.2952	0.31316	0.60405	0.99999	267	3	-0.2952
HIPK4	10	0.074049	0.23383	0.998211	119	6	-0.27471	0.86023	0.94101	0.99999	414	2	-0.27471
DAPK3	10	0.075407	0.23662	0.99999	120	3	0.06077	0.15969	0.39669	0.99999	188	4	0.06077
RPS6KL1	10	0.076834	0.23952	0.99999	121	6	-0.28648	0.36367	0.64944	0.99999	280	2	-0.28648
ERBB2	10	0.078127	0.24225	0.99999	122	6	-0.26203	0.99625	0.9965	0.99999	476	0	-0.26203
CSNK1G2	10	0.081452	0.24983	0.99999	123	6	-0.26567	0.48355	0.74469	0.99999	324	4	-0.26567
RPS6KA1	10	0.082493	0.2521	0.99999	124	5	-0.14941	0.31258	0.60325	0.99999	266	4	-0.14941
SCYL1	10	0.084603	0.25685	0.99999	125	6	-0.18474	0.99974	0.99976	0.99999	489	0	-0.18474
LTK	10	0.084801	0.25736	0.99999	126	6	-0.20718	0.38673	0.66796	0.99999	289	3	-0.20718
TTBK1	10	0.086025	0.26026	0.99999	127	4	-0.017928	0.49821	0.75574	0.99999	331	2	-0.017928
JAK1	10	0.08651	0.26128	0.99999	128	6	-0.20302	0.12162	0.33323	0.99999	165	2	-0.20302
EIF2AK2	10	0.087733	0.26383	0.99999	129	6	-0.24594	0.93176	0.96929	0.99999	438	2	-0.24594
ROR2	10	0.088677	0.26591	0.99999	130	6	-0.23331	0.96081	0.97764	0.99999	449	1	-0.23331
CSNK2A2	10	0.091421	0.27153	0.99999	131	5	-0.19207	0.76156	0.90349	0.99999	386	3	-0.19207
TRIM33	10	0.091723	0.27203	0.99999	132	4	-0.047897	0.47378	0.73705	0.99999	319	2	-0.047897
NPR2	10	0.092395	0.27322	0.99999	133	4	0.023635	0.4498	0.71754	0.99999	311	4	0.023635
MAP3K19	10	0.096224	0.28141	0.99999	134	6	-0.27896	0.5387	0.78579	0.99999	340	3	-0.27896
EPHA2	10	0.09703	0.28314	0.99999	135	5	-0.09483	0.21788	0.48009	0.99999	220	3	-0.09483
ADCK5	10	0.097935	0.28511	0.99999	136	6	-0.23184	0.88664	0.95004	0.99999	424	2	-0.23184
CDK18	10	0.10436	0.29885	0.99999	137	6	-0.20469	0.7963	0.92236	0.99999	403	2	-0.20469
LIMK1	10	0.10755	0.3048	0.99999	138	6	-0.22132	0.44487	0.7137	0.99999	309	1	-0.22132
EPHA10	10	0.11006	0.30986	0.99999	139	5	-0.091263	0.52372	0.77447	0.99999	336	4	-0.091263
WNK4	10	0.11105	0.31164	0.99999	140	5	0.069185	0.12189	0.33382	0.99999	167	5	0.069185
PIM1	10	0.11524	0.32008	0.99999	141	5	-0.18948	0.55466	0.79786	0.99999	343	4	-0.18948
ACVR2B	10	0.11625	0.32253	0.99999	142	4	-0.059712	0.21632	0.47806	0.99999	219	3	-0.059712
SBK2	10	0.11722	0.32433	0.99999	143	5	-0.036178	0.02026	0.086429	0.645676	68	5	-0.036178
MKNK2	10	0.11881	0.32772	0.99999	144	6	-0.24348	0.27048	0.54953	0.99999	250	4	-0.24348
MAP3K1	10	0.12716	0.34563	0.99999	145	6	-0.24795	0.41759	0.69236	0.99999	297	4	-0.24795
MAP3K13	10	0.12818	0.34738	0.99999	146	5	-0.20162	0.75799	0.90131	0.99999	384	3	-0.20162
STK40	10	0.12909	0.34927	0.99999	147	5	-0.21936	0.9912	0.99169	0.99999	466	1	-0.21936
AKT2	10	0.12938	0.34978	0.99999	148	6	-0.18646	0.94789	0.97487	0.99999	445	1	-0.18646
MST1R	10	0.13001	0.35114	0.99999	149	5	-0.24144	0.80613	0.92489	0.99999	405	2	-0.24144
TIE1	10	0.13005	0.3512	0.99999	150	3	-0.041644	0.80535	0.92472	0.99999	404	2	-0.041644
MAPKAPK5	10	0.13008	0.35122	0.99999	151	4	0.013339	0.11286	0.31481	0.99999	155	4	0.013339
LRRK2	10	0.13331	0.35754	0.99999	152	6	-0.16993	0.98435	0.98656	0.99999	457	1	-0.16993
PNCK	10	0.13364	0.35824	0.99999	153	4	-0.08653	0.6894	0.86525	0.99999	366	1	-0.08653
SGK494	10	0.134	0.35888	0.99999	154	4	-0.11279	0.44373	0.71276	0.99999	307	3	-0.11279
PKN3	10	0.13435	0.35939	0.99999	155	5	-0.12987	0.46626	0.73134	0.99999	318	3	-0.12987
STK25	10	0.13473	0.36001	0.99999	156	6	-0.17352	0.7859	0.91653	0.99999	398	2	-0.17352
MAP2K3	10	0.13621	0.36344	0.99999	157	5	-0.21295	0.99732	0.99736	0.99999	479	0	-0.21295
TTBK2	10	0.13674	0.36436	0.99999	158	6	-0.17694	0.98236	0.98555	0.99999	455	1	-0.17694
RPS6KB1	10	0.1368	0.36455	0.99999	159	2	0.15684	0.1078	0.30472	0.99999	151	6	0.15684
RET	10	0.14258	0.37338	0.99999	160	5	-0.15452	0.090617	0.2694	0.995829	137	3	-0.15452
MAST3	10	0.14603	0.37825	0.99999	161	5	-0.074224	0.23003	0.49738	0.99999	231	4	-0.074224
FGFR4	10	0.14691	0.3795	0.99999	162	3	-0.06823	0.71035	0.87596	0.99999	370	2	-0.06823
NEK9	10	0.14713	0.37978	0.99999	163	5	-0.1209	0.91823	0.96304	0.99999	432	2	-0.1209
RPS6KA5	10	0.14859	0.38223	0.99999	164	3	0.15085	0.21438	0.47535	0.99999	218	5	0.15085
NEK8	10	0.14987	0.38416	0.99999	165	4	0.097859	0.52171	0.77295	0.99999	333	4	0.097859
NTRK1	10	0.15155	0.38642	0.99999	166	5	-0.042176	0.95709	0.97676	0.99999	448	1	-0.042176
PRKG1	10	0.15526	0.39227	0.99999	167	5	-0.1496	0.68531	0.86368	0.99999	365	3	-0.1496
MAP3K6	10	0.15852	0.39706	0.99999	168	5	-0.020008	0.26276	0.53987	0.99999	246	5	-0.020008
IGF1R	10	0.16023	0.39954	0.99999	169	2	0.06639	0.38772	0.66866	0.99999	290	4	0.06639
SRPK3	10	0.16205	0.40207	0.99999	170	4	-0.10181	0.29736	0.58397	0.99999	261	3	-0.10181
ADCK2	10	0.16577	0.40731	0.99999	171	5	-0.22593	0.59986	0.82214	0.99999	350	3	-0.22593
KSR1	10	0.16846	0.41129	0.99999	172	2	0.14398	0.064298	0.21089	0.896973	119	5	0.14398
MAP3K10	10	0.1698	0.41308	0.99999	173	5	-0.12807	0.4887	0.74888	0.99999	326	3	-0.12807
DMPK	10	0.17662	0.42304	0.99999	174	5	-0.07435	0.15193	0.38512	0.99999	184	2	-0.07435
NLK	10	0.17857	0.42587	0.99999	175	3	0.10787	0.4197	0.69413	0.99999	299	4	0.10787
MAPKAPK2	10	0.18147	0.43053	0.99999	176	4	0.20447	0.027245	0.10997	0.687455	81	5	0.20447
EPHA1	10	0.18558	0.43622	0.99999	177	5	-0.1469	0.91646	0.96226	0.99999	430	1	-0.1469
CSNK1E	10	0.18595	0.43663	0.99999	178	5	-0.12	0.73297	0.8881	0.99999	376	2	-0.12
FLT4	10	0.18638	0.4371	0.99999	179	2	0.20115	0.20069	0.45649	0.99999	210	5	0.20115
IRAK1	10	0.18952	0.44158	0.99999	180	3	0.031973	0.17986	0.42638	0.99999	207	4	0.031973
SNRK	10	0.19118	0.44401	0.99999	181	5	-0.14174	0.22044	0.4842	0.99999	223	2	-0.14174
JAK3	10	0.19169	0.44483	0.99999	182	5	-0.10463	0.25679	0.53219	0.99999	244	4	-0.10463
BRSK1	10	0.19431	0.44834	0.99999	183	4	0.092331	0.22038	0.48413	0.99999	222	5	0.092331
STK36	10	0.1961	0.45074	0.99999	184	5	-0.13639	0.21898	0.482	0.99999	221	2	-0.13639
MARK3	10	0.19748	0.45245	0.99999	185	3	0.027176	0.20985	0.46922	0.99999	214	4	0.027176
DDR1	10	0.19768	0.45284	0.99999	186	4	-0.0093224	0.16899	0.41006	0.99999	198	4	-0.0093224
ULK2	10	0.20003	0.45643	0.99999	187	3	-0.16	0.99555	0.99586	0.99999	475	0	-0.16
CDK11A	10	0.20378	0.46181	0.99999	188	5	-0.27801	0.69706	0.86892	0.99999	369	2	-0.27801
EPHB6	10	0.20612	0.46543	0.99999	189	5	-0.0077033	0.1758	0.4201	0.99999	205	4	-0.0077033
EIF2AK3	10	0.21438	0.47639	0.99999	190	5	-0.1176	0.88343	0.9492	0.99999	422	2	-0.1176
MAPK15	10	0.2145	0.47656	0.99999	191	3	0.050239	0.32809	0.61845	0.99999	269	4	0.050239
TESK2	10	0.21797	0.48126	0.99999	192	5	-0.18685	0.77805	0.9125	0.99999	396	2	-0.18685
RPS6KA4	10	0.22232	0.48754	0.99999	193	4	-0.12324	0.95307	0.9759	0.99999	446	1	-0.12324
CAMK2B	10	0.22524	0.49163	0.99999	194	5	-0.12596	0.88554	0.94974	0.99999	423	2	-0.12596
ICK	10	0.22646	0.49319	0.99999	195	5	-0.17814	0.57367	0.80975	0.99999	346	2	-0.17814
TTN	10	0.22847	0.49629	0.99999	196	4	-0.071043	0.050091	0.17749	0.850598	106	3	-0.071043
MAP3K9	10	0.23172	0.50024	0.99999	197	3	0.14113	0.22321	0.4881	0.99999	224	5	0.14113
PRKCD	10	0.24134	0.51313	0.99999	198	5	-0.15586	0.068398	0.2207	0.904144	124	4	-0.15586
KIAA1804	10	0.24175	0.51359	0.99999	199	5	-0.11368	0.31163	0.602	0.99999	265	3	-0.11368
NEK4	10	0.24933	0.5233	0.99999	200	3	0.12163	0.21161	0.47185	0.99999	215	5	0.12163
SCYL3	10	0.25234	0.5272	0.99999	201	5	-0.14904	0.72695	0.8849	0.99999	374	3	-0.14904
TRPM6	10	0.25281	0.52772	0.99999	202	3	-0.11595	0.13	0.3507	0.99999	175	2	-0.11595
CHUK	10	0.25305	0.528	0.99999	203	4	-0.10871	0.73037	0.88658	0.99999	375	3	-0.10871
RPS6KC1	10	0.25515	0.53069	0.99999	204	4	0.01452	0.74503	0.89435	0.99999	380	3	0.01452
PAK4	10	0.25578	0.53166	0.99999	205	4	0.036831	0.043612	0.1618	0.802893	102	4	0.036831
ABL1	10	0.25727	0.53338	0.99999	206	2	0.071119	0.36543	0.65082	0.99999	281	3	0.071119
UHMK1	10	0.25748	0.53365	0.99999	207	5	-0.02539	0.16176	0.39966	0.99999	191	4	-0.02539
PKN1	10	0.25829	0.53472	0.99999	208	4	-0.15946	0.80797	0.9253	0.99999	407	2	-0.15946
PRKCH	10	0.2605	0.53772	0.99999	209	4	-0.057149	0.18631	0.43569	0.99999	208	3	-0.057149
NEK6	10	0.26162	0.53907	0.99999	210	3	0.058573	0.27626	0.55733	0.99999	252	4	0.058573
PTK2B	10	0.2642	0.54242	0.99999	211	4	0.060988	0.097337	0.28305	0.995829	143	5	0.060988
SLK	10	0.26463	0.54308	0.99999	212	4	0.03272	0.28518	0.5686	0.99999	258	5	0.03272
C9orf96	10	0.26468	0.54316	0.99999	213	4	-0.06328	0.44519	0.71397	0.99999	310	3	-0.06328
ADCK3	10	0.26756	0.54677	0.99999	214	4	-0.014434	0.49195	0.75139	0.99999	328	4	-0.014434
GRK5	10	0.27273	0.55337	0.99999	215	5	-0.12701	0.90101	0.95559	0.99999	426	2	-0.12701
TGFBR1	10	0.27287	0.55351	0.99999	216	5	-0.13382	0.97573	0.98245	0.99999	454	1	-0.13382
EPHA8	10	0.27291	0.55355	0.99999	217	3	0.037383	0.25156	0.5256	0.99999	242	4	0.037383
TAOK2	10	0.27328	0.55417	0.99999	218	3	0.073849	0.33744	0.62625	0.99999	271	3	0.073849
HSPB8	10	0.27632	0.55803	0.99999	219	3	0.17421	0.14942	0.38139	0.99999	183	5	0.17421
FGR	10	0.27803	0.56021	0.99999	220	3	-0.076259	0.7578	0.90119	0.99999	383	2	-0.076259
FLT3	10	0.2786	0.56084	0.99999	221	3	0.34425	0.011065	0.051756	0.445628	59	6	0.34425
MAP2K7	10	0.28205	0.56478	0.99999	222	5	-0.13636	0.87684	0.94659	0.99999	419	2	-0.13636
MARK4	10	0.28407	0.56752	0.99999	223	4	-0.11641	0.98629	0.98787	0.99999	458	1	-0.11641
STK38	10	0.28608	0.57023	0.99999	224	5	-0.16338	0.24262	0.5141	0.99999	238	3	-0.16338
NEK3	10	0.28634	0.57051	0.99999	225	1	0.44039	0.0066785	0.03441	0.380345	44	6	0.44039
CLK1	10	0.28702	0.57142	0.99999	226	4	0.0010412	0.98795	0.98913	0.99999	461	1	0.0010412
MAP4K1	10	0.29203	0.57805	0.99999	227	2	0.2103	0.056192	0.19158	0.868944	112	6	0.2103
EPHB4	10	0.30038	0.58799	0.99999	228	4	-0.15047	0.57032	0.80795	0.99999	345	2	-0.15047
FYN	10	0.30607	0.59497	0.99999	229	5	-0.055994	0.12614	0.34294	0.99999	169	3	-0.055994
CSF1R	10	0.30699	0.59608	0.99999	230	5	-0.10583	0.69639	0.86859	0.99999	368	3	-0.10583
MAPK13	10	0.30747	0.5969	0.99999	231	3	-0.055306	0.65716	0.84921	0.99999	360	3	-0.055306
SIK1	10	0.31088	0.60163	0.99999	232	4	-0.023369	0.9062	0.95772	0.99999	428	2	-0.023369
BRD3	10	0.31851	0.61058	0.99999	233	3	0.078967	0.38656	0.66784	0.99999	288	4	0.078967
AAK1	10	0.31922	0.61151	0.99999	234	4	-0.14181	0.53474	0.78252	0.99999	338	2	-0.14181
TESK1	10	0.31997	0.61266	0.99999	235	5	-0.11201	0.1701	0.41156	0.99999	200	2	-0.11201
PRKACG	10	0.33063	0.62252	0.99999	236	4	-0.074443	0.79253	0.92031	0.99999	400	3	-0.074443
ERBB3	10	0.33127	0.62321	0.99999	237	3	0.14859	0.2434	0.51494	0.99999	239	4	0.14859
CDC42BPG	10	0.33244	0.6243	0.99999	238	3	0.0090396	0.14859	0.38028	0.99999	181	2	0.0090396
CSNK1A1L	10	0.33342	0.62512	0.99999	239	3	0.26419	0.06987	0.22372	0.909188	125	6	0.26419
KDR	10	0.34011	0.63079	0.99999	240	4	-0.12336	0.088458	0.2648	0.989116	136	3	-0.12336
SRPK2	10	0.34255	0.63274	0.99999	241	4	-0.092226	0.36624	0.65145	0.99999	282	3	-0.092226
TYK2	10	0.34773	0.63743	0.99999	242	3	0.14329	0.032475	0.12779	0.725468	89	5	0.14329
STK3	10	0.35067	0.64012	0.99999	243	3	0.13231	0.1385	0.36498	0.99999	179	5	0.13231
ABL2	10	0.35081	0.64034	0.99999	244	4	0.13811	0.16061	0.39808	0.99999	190	4	0.13811
STK17A	10	0.3598	0.64798	0.99999	245	1	0.30471	0.0085886	0.042693	0.401632	54	7	0.30471
TEC	10	0.37516	0.66076	0.99999	246	2	0.10497	0.42636	0.69867	0.99999	301	3	0.10497
ULK4	10	0.37621	0.66174	0.99999	247	4	0.26957	0.023069	0.096135	0.667674	72	6	0.26957
TNK1	10	0.37643	0.66195	0.99999	248	2	0.07812	0.081426	0.24909	0.956179	132	4	0.07812
BRAF	10	0.37975	0.66408	0.99999	249	4	-0.038693	0.16888	0.41002	0.99999	197	3	-0.038693
DCLK3	10	0.39023	0.6724	0.99999	250	4	0.17479	0.083491	0.2541	0.956179	135	5	0.17479
STK10	10	0.39144	0.6732	0.99999	251	4	-0.080015	0.99452	0.99496	0.99999	473	0	-0.080015
DCLK1	10	0.39267	0.67429	0.99999	252	1	0.10964	0.13334	0.35699	0.99999	177	5	0.10964
RIOK3	10	0.39637	0.67727	0.99999	253	4	0.036856	0.37516	0.65901	0.99999	285	3	0.036856
ACVR2A	10	0.40212	0.6816	0.99999	254	4	0.0055706	0.4414	0.71066	0.99999	304	3	0.0055706
PRKCG	10	0.40442	0.68316	0.99999	255	4	-0.030237	0.20538	0.46323	0.99999	213	2	-0.030237
ROS1	10	0.40547	0.68378	0.99999	256	4	-0.10068	0.60155	0.82294	0.99999	351	2	-0.10068
PHKG1	10	0.41573	0.69218	0.99999	257	3	0.14877	0.15988	0.39697	0.99999	189	5	0.14877
TNK2	10	0.41917	0.69505	0.99999	258	4	-0.10058	0.06294	0.20795	0.896417	117	2	-0.10058
ULK3	10	0.42041	0.69592	0.99999	259	4	0.01802	0.56179	0.80291	0.99999	344	4	0.01802
INSR	10	0.42076	0.69612	0.99999	260	4	-0.091245	0.64793	0.84514	0.99999	355	3	-0.091245
FGFR2	10	0.42186	0.6968	0.99999	261	2	0.27002	0.0040955	0.021702	0.310369	35	8	0.27002
PINK1	10	0.42339	0.69801	0.99999	262	4	-0.13412	0.81973	0.92864	0.99999	408	2	-0.13412
BMPR1A	10	0.43419	0.70579	0.99999	263	3	-0.071011	0.58968	0.81737	0.99999	348	3	-0.071011
ACVR1	10	0.43713	0.70834	0.99999	264	4	0.28043	0.049743	0.17679	0.850598	105	6	0.28043
MAP2K5	10	0.43977	0.71033	0.99999	265	4	-0.036381	0.63662	0.8391	0.99999	354	2	-0.036381
STK32A	10	0.44259	0.71263	0.99999	266	2	0.45226	0.0013776	0.0082541	0.167723	25	7	0.45226
VRK2	10	0.44284	0.7129	0.99999	267	3	-0.034236	0.79325	0.92078	0.99999	401	3	-0.034236
ANKK1	10	0.44402	0.71405	0.99999	268	3	0.30166	0.030199	0.12044	0.711432	86	6	0.30166
FASTK	10	0.44695	0.71612	0.99999	269	3	0.10697	0.079907	0.24543	0.956179	129	5	0.10697
TLK1	10	0.44754	0.71651	0.99999	270	3	0.18717	0.1083	0.30558	0.99999	152	6	0.18717
MELK	10	0.4498	0.71844	0.99999	271	4	-0.0066974	0.42445	0.69729	0.99999	300	4	-0.0066974
CDKL1	10	0.45033	0.719	0.99999	272	4	0.091202	0.0022777	0.013049	0.220957	30	4	0.091202
EPHB1	10	0.45575	0.72341	0.99999	273	3	0.17765	0.17824	0.4239	0.99999	206	5	0.17765
TEK	10	0.45838	0.72547	0.99999	274	1	0.37757	0.00061136	0.003479	0.095102	18	8	0.37757
FGFR3	10	0.46172	0.72843	0.99999	275	2	0.0078205	0.54595	0.79129	0.99999	342	2	0.0078205
TSSK4	10	0.46406	0.73013	0.99999	276	4	0.0085795	0.52477	0.77521	0.99999	337	3	0.0085795
MAP3K5	10	0.46451	0.73077	0.99999	277	4	-0.094268	0.8653	0.94251	0.99999	415	2	-0.094268
GRK6	10	0.46568	0.73159	0.99999	278	4	-0.094424	0.44452	0.71339	0.99999	308	4	-0.094424
GSK3B	10	0.47091	0.73563	0.99999	279	4	-0.11679	0.082815	0.25239	0.956179	133	3	-0.11679
IRAK4	10	0.4746	0.73816	0.99999	280	4	0.011169	0.75726	0.90108	0.99999	382	3	0.011169
ALK	10	0.47486	0.73834	0.99999	281	3	0.014805	0.8789	0.94741	0.99999	421	2	0.014805
MAP2K6	10	0.47881	0.74132	0.99999	282	4	-0.085217	0.52262	0.77377	0.99999	334	3	-0.085217
LIMK2	10	0.47986	0.74229	0.99999	283	4	-0.036336	0.54112	0.78745	0.99999	341	3	-0.036336
TRIO	10	0.48453	0.74599	0.99999	284	2	0.0070147	0.59474	0.81994	0.99999	349	3	0.0070147
CAMKK2	10	0.49142	0.75141	0.99999	285	4	-0.028067	0.91666	0.96232	0.99999	431	1	-0.028067
ZAP70	10	0.49195	0.75186	0.99999	286	4	0.057828	0.24259	0.51404	0.99999	237	5	0.057828
PRKACA	10	0.49247	0.75227	0.99999	287	4	0.094386	0.091723	0.27157	0.995829	138	3	0.094386
MYLK	10	0.49464	0.75367	0.99999	288	3	0.054069	0.28259	0.56491	0.99999	255	5	0.054069
CDK14	10	0.49928	0.75681	0.99999	289	4	-0.01416	0.37075	0.65519	0.99999	283	4	-0.01416
BRDT	10	0.50852	0.76332	0.99999	290	2	0.38579	0.0058512	0.030453	0.380345	40	7	0.38579
PLK3	10	0.51238	0.76626	0.99999	291	3	0.021008	0.6552	0.84865	0.99999	359	3	0.021008
PHKG2	10	0.51286	0.76656	0.99999	292	4	-0.13992	0.7359	0.88948	0.99999	377	1	-0.13992
BCR	10	0.51692	0.76954	0.99999	293	3	0.1844	0.1135	0.31633	0.99999	156	5	0.1844
TBK1	10	0.52654	0.77657	0.99999	294	3	-0.038098	0.37548	0.65928	0.99999	286	3	-0.038098
IKBKE	10	0.52689	0.77693	0.99999	295	4	-0.018742	0.083267	0.25346	0.956179	134	4	-0.018742
HUNK	10	0.52793	0.77786	0.99999	296	4	-0.083514	0.7755	0.91088	0.99999	394	3	-0.083514
CDKL4	10	0.53413	0.78234	0.99999	297	4	-0.077246	0.87397	0.94546	0.99999	417	2	-0.077246
MAPK6	10	0.5488	0.79359	0.99999	298	2	0.28591	0.053778	0.18593	0.858641	110	6	0.28591
RPS6KA2	10	0.54904	0.79371	0.99999	299	4	0.07443	0.39653	0.67604	0.99999	292	4	0.07443
AXL	10	0.54974	0.79417	0.99999	300	3	0.099981	0.2128	0.47331	0.99999	217	5	0.099981
MAP3K15	10	0.55006	0.79441	0.99999	301	4	0.033939	0.34292	0.63114	0.99999	273	4	0.033939
MAP2K2	10	0.55332	0.79684	0.99999	302	3	-0.072748	0.64881	0.84563	0.99999	356	3	-0.072748
ADRBK2	10	0.55387	0.79723	0.99999	303	3	0.075693	0.11625	0.32197	0.99999	159	5	0.075693
SIK3	10	0.55434	0.79757	0.99999	304	3	-0.033424	0.47407	0.73726	0.99999	320	2	-0.033424
SYK	10	0.55443	0.7976	0.99999	305	3	0.098181	0.032749	0.12853	0.725468	90	4	0.098181
DYRK2	10	0.55885	0.80055	0.99999	306	3	-0.086418	0.96413	0.97875	0.99999	450	1	-0.086418
PAK2	10	0.56077	0.80183	0.99999	307	4	-0.068394	0.77869	0.91283	0.99999	397	2	-0.068394
EEF2K	10	0.56331	0.80402	0.99999	308	4	-0.090694	0.095264	0.27887	0.995829	139	3	-0.090694
RIPK1	10	0.56585	0.80608	0.99999	309	4	-0.018507	0.93197	0.96945	0.99999	439	1	-0.018507
STK33	10	0.56779	0.80743	0.99999	310	3	0.32469	0.025241	0.10354	0.674346	78	6	0.32469
DYRK3	10	0.56916	0.80838	0.99999	311	3	0.28827	0.011014	0.051581	0.445628	58	6	0.28827
CDK17	10	0.57097	0.80963	0.99999	312	2	0.18006	0.23277	0.50075	0.99999	232	4	0.18006
YES1	10	0.57546	0.81205	0.99999	313	3	0.20769	7.0655e-05	0.00043853	0.027847	8	5	0.20769
DDR2	10	0.58272	0.81579	0.99999	314	3	0.094292	0.35013	0.63767	0.99999	277	4	0.094292
FGFR1	10	0.58411	0.81641	0.99999	315	3	0.090489	0.30745	0.59658	0.99999	264	5	0.090489
IRAK2	10	0.5852	0.81686	0.99999	316	3	0.13169	0.2448	0.5166	0.99999	240	5	0.13169
IKBKB	10	0.58956	0.81856	0.99999	317	3	0.076462	0.48565	0.74637	0.99999	325	4	0.076462
PXK	10	0.58968	0.8186	0.99999	318	3	0.33768	0.005829	0.030317	0.380345	39	7	0.33768
PDK1	10	0.5913	0.81932	0.99999	319	2	0.077739	0.16224	0.40032	0.99999	193	4	0.077739
NTRK2	10	0.59214	0.81984	0.99999	320	3	-0.02511	0.11209	0.31312	0.99999	153	3	-0.02511
PTK7	10	0.59581	0.8216	0.99999	321	3	0.081006	0.022022	0.092432	0.661344	71	4	0.081006
MARK1	10	0.60659	0.82649	0.99999	322	3	0.21422	0.021238	0.089996	0.657496	69	7	0.21422
PIM2	10	0.61178	0.82854	0.99999	323	3	0.13989	0.11802	0.32546	0.99999	161	6	0.13989
STK19	10	0.62379	0.83384	0.99999	324	3	0.025963	0.059516	0.19974	0.88235	115	4	0.025963
EPHA7	10	0.62798	0.8359	0.99999	325	2	0.28465	0.024112	0.099293	0.667674	74	7	0.28465
SIK2	10	0.62856	0.83621	0.99999	326	3	0.097567	0.24766	0.52053	0.99999	241	5	0.097567
DAPK2	10	0.62857	0.83621	0.99999	327	3	-0.0087886	0.7647	0.90498	0.99999	388	3	-0.0087886
TEX14	10	0.63016	0.83701	0.99999	328	1	0.056067	0.63095	0.83635	0.99999	352	3	0.056067
FER	10	0.64184	0.84274	0.99999	329	1	0.34668	0.0062204	0.032091	0.380345	42	7	0.34668
NEK5	10	0.64261	0.84302	0.99999	330	2	0.19317	0.095968	0.28038	0.995829	140	5	0.19317
STK16	10	0.64337	0.84358	0.99999	331	2	0.38359	0.00021893	0.001452	0.060548	11	7	0.38359
PIM3	10	0.6457	0.84495	0.99999	332	2	0.12576	0.14836	0.37995	0.99999	180	5	0.12576
GUCY2D	10	0.64732	0.84594	0.99999	333	3	0.098106	0.26615	0.54437	0.99999	249	5	0.098106
EIF2AK1	10	0.65018	0.84746	0.99999	334	2	0.1225	0.27406	0.5548	0.99999	251	5	0.1225
DAPK1	10	0.65407	0.84933	0.99999	335	2	0.12673	0.26224	0.53924	0.99999	245	5	0.12673
PRKG2	10	0.65573	0.84996	0.99999	336	2	0.14021	0.12771	0.34606	0.99999	173	6	0.14021
KALRN	10	0.65628	0.85017	0.99999	337	2	0.12297	0.31578	0.60709	0.99999	268	5	0.12297
MUSK	10	0.65984	0.85165	0.99999	338	1	0.27732	0.11896	0.32758	0.99999	162	5	0.27732
ERN1	10	0.66637	0.85514	0.99999	339	3	0.14161	0.30469	0.59327	0.99999	263	5	0.14161
MAP4K3	10	0.67116	0.85752	0.99999	340	3	-0.069566	0.82441	0.93	0.99999	411	1	-0.069566
CAMK1	10	0.67563	0.85993	0.99999	341	3	-0.043861	0.73855	0.89059	0.99999	378	2	-0.043861
CHEK2	10	0.67631	0.86044	0.99999	342	2	0.099327	0.1531	0.38718	0.99999	186	5	0.099327
MAPK8	10	0.67686	0.86073	0.99999	343	3	0.07535	0.17173	0.41392	0.99999	202	4	0.07535
PAK3	10	0.67781	0.86106	0.99999	344	3	0.33656	0.0085002	0.042459	0.401632	53	7	0.33656
TBCK	10	0.68258	0.86346	0.99999	345	3	0.14917	0.25278	0.52708	0.99999	243	5	0.14917
MAPKAPK3	10	0.68298	0.86373	0.99999	346	3	0.056019	0.37134	0.65574	0.99999	284	3	0.056019
SRMS	10	0.68737	0.86549	0.99999	347	2	0.030968	0.3598	0.64605	0.99999	278	4	0.030968
MARK2	10	0.69075	0.8667	0.99999	348	3	-0.093503	0.92332	0.96538	0.99999	435	2	-0.093503
OXSR1	10	0.69476	0.86845	0.99999	349	1	0.23307	0.065676	0.21411	0.896973	121	6	0.23307
TRIB1	10	0.69593	0.86913	0.99999	350	3	-0.044389	0.33625	0.62506	0.99999	270	4	-0.044389
CDK5	10	0.69957	0.87145	0.99999	351	3	0.1536	0.10755	0.30415	0.99999	150	6	0.1536
MLKL	10	0.70139	0.87225	0.99999	352	3	-0.064894	0.4572	0.72381	0.99999	313	4	-0.064894
STK32C	10	0.71124	0.87707	0.99999	353	3	0.013728	0.28061	0.56277	0.99999	254	4	0.013728
LATS2	10	0.71153	0.87714	0.99999	354	3	-0.038151	0.33933	0.62806	0.99999	272	4	-0.038151
RIPK3	10	0.71398	0.87851	0.99999	355	3	0.22865	0.063035	0.20822	0.896417	118	6	0.22865
ITK	10	0.71495	0.87909	0.99999	356	2	0.094573	0.46511	0.73054	0.99999	317	4	0.094573
PRKCB	10	0.72394	0.88395	0.99999	357	3	0.09843	0.76315	0.90433	0.99999	387	2	0.09843
CAMK2A	10	0.72437	0.88416	0.99999	358	3	0.14272	0.10525	0.29992	0.99999	148	5	0.14272
GRK7	10	0.72738	0.8856	0.99999	359	3	0.021969	0.36204	0.64808	0.99999	279	3	0.021969
BTK	10	0.72824	0.88603	0.99999	360	3	0.072903	0.22956	0.49674	0.99999	230	3	0.072903
TGFBR2	10	0.72867	0.88621	0.99999	361	3	0.10176	0.45838	0.72471	0.99999	315	4	0.10176
MYO3B	10	0.73588	0.88981	0.99999	362	3	0.28248	0.010769	0.050762	0.445628	57	7	0.28248
CDK20	10	0.73672	0.89018	0.99999	363	3	-0.033701	0.49354	0.7526	0.99999	329	2	-0.033701
SGK196	10	0.73797	0.89077	0.99999	364	3	-0.070081	0.91953	0.96356	0.99999	433	2	-0.070081
MAPK10	10	0.73823	0.89083	0.99999	365	2	0.27353	0.044057	0.16279	0.802893	103	6	0.27353
DYRK1A	10	0.74089	0.89239	0.99999	366	3	0.15251	0.12744	0.34547	0.99999	172	6	0.15251
LRRK1	10	0.7458	0.8949	0.99999	367	2	0.1294	0.026875	0.10888	0.687455	80	5	0.1294
CDC42BPB	10	0.74622	0.89513	0.99999	368	1	0.11485	0.1368	0.36264	0.99999	178	5	0.11485
FRK	10	0.74679	0.8955	0.99999	369	2	0.18762	0.03728	0.1432	0.749974	97	7	0.18762
PRKAA2	10	0.75197	0.89827	0.99999	370	3	0.11188	0.28473	0.56785	0.99999	257	5	0.11188
EPHA5	10	0.75278	0.89878	0.99999	371	3	0.050696	0.77474	0.91032	0.99999	393	3	0.050696
MAP3K4	10	0.75439	0.89999	0.99999	372	3	-0.036044	0.45727	0.72389	0.99999	314	1	-0.036044
SPEG	10	0.76077	0.90344	0.99999	373	3	0.26086	0.028576	0.11512	0.702558	83	7	0.26086
KIT	10	0.76315	0.90463	0.99999	374	2	0.095191	0.41337	0.68867	0.99999	296	4	0.095191
NUAK2	10	0.76549	0.90546	0.99999	375	3	0.36258	0.0078803	0.039614	0.401632	50	6	0.36258
NUAK1	10	0.76666	0.90599	0.99999	376	3	0.00536	0.098793	0.2862	0.995829	146	4	0.00536
PAK1	10	0.76782	0.90657	0.99999	377	3	0.053215	0.46209	0.72791	0.99999	316	3	0.053215
SGK223	10	0.76795	0.90665	0.99999	378	2	0.22328	0.077792	0.24073	0.955407	128	6	0.22328
STRADB	10	0.7686	0.90702	0.99999	379	3	0.47584	0.00062743	0.003557	0.095102	19	6	0.47584
RYK	10	0.76994	0.90772	0.99999	380	2	0.084567	0.1281	0.34684	0.99999	174	4	0.084567
KSR2	10	0.77168	0.90882	0.99999	381	3	0.052549	0.16682	0.40696	0.99999	196	4	0.052549
JAK2	10	0.77474	0.91053	0.99999	382	3	0.37154	0.011764	0.054485	0.453741	61	7	0.37154
NEK11	10	0.77855	0.91283	0.99999	383	1	0.42339	0.00012242	0.00084782	0.047855	9	9	0.42339
MAP3K8	10	0.7789	0.91301	0.99999	384	3	0.177	0.097005	0.2825	0.995829	142	6	0.177
CAMK1D	10	0.78634	0.91673	0.99999	385	3	0.30772	0.0014624	0.0087218	0.170411	26	5	0.30772
EPHB2	10	0.79217	0.92006	0.99999	386	2	0.28794	0.042357	0.15858	0.800951	100	6	0.28794
CAMK2D	10	0.79361	0.92088	0.99999	387	3	0.1327	0.17499	0.41887	0.99999	204	5	0.1327
MAPK12	10	0.80107	0.92454	0.99999	388	3	-0.055898	0.024706	0.1012	0.667674	77	3	-0.055898
PRKCI	10	0.81362	0.9276	0.99999	389	2	0.19711	0.080629	0.24716	0.956179	130	6	0.19711
AURKC	10	0.81693	0.92871	0.99999	390	2	0.27624	0.0061148	0.031564	0.380345	41	7	0.27624
ROCK2	10	0.817	0.92877	0.99999	391	1	0.67354	7.877e-08	9.7451e-06	0.001238	3	8	0.67354
CSNK1G3	10	0.81867	0.92914	0.99999	392	2	0.20844	0.03685	0.14194	0.749974	95	7	0.20844
TXK	10	0.82238	0.93004	0.99999	393	2	0.093687	0.44259	0.71158	0.99999	306	2	0.093687
CSNK2A1	10	0.8236	0.93043	0.99999	394	1	0.34508	0.014418	0.064249	0.508073	64	6	0.34508
CDKL3	10	0.82523	0.93094	0.99999	395	2	-0.040315	0.66566	0.85342	0.99999	362	2	-0.040315
EPHA4	10	0.82722	0.93158	0.99999	396	1	0.25651	0.017889	0.077405	0.595785	66	7	0.25651
GSK3A	10	0.83038	0.9323	0.99999	397	2	0.11088	0.29602	0.58216	0.99999	259	5	0.11088
PKN2	10	0.83918	0.93521	0.99999	398	1	0.12511	0.042578	0.15924	0.800951	101	5	0.12511
CDK16	10	0.8397	0.9353	0.99999	399	2	0.25505	0.066213	0.21541	0.896973	122	6	0.25505
TRIB2	10	0.84067	0.93554	0.99999	400	2	-0.036837	0.10581	0.30078	0.99999	149	3	-0.036837
PRKCQ	10	0.84192	0.93612	0.99999	401	2	0.3773	0.0012984	0.0078058	0.167723	23	7	0.3773
TNNI3K	10	0.84286	0.93635	0.99999	402	2	0.25191	0.018323	0.07914	0.600044	67	7	0.25191
HIPK3	10	0.84658	0.93729	0.99999	403	2	0.20114	0.10052	0.28996	0.99999	147	6	0.20114
CLK2	10	0.8472	0.93752	0.99999	404	2	0.24505	0.027533	0.11097	0.687455	82	7	0.24505
MOK	10	0.85419	0.93965	0.99999	405	2	0.21515	0.075022	0.23512	0.940477	127	6	0.21515
RPS6KA6	10	0.85522	0.93992	0.99999	406	1	0.15811	0.16964	0.41092	0.99999	199	5	0.15811
MYLK4	10	0.85822	0.9409	0.99999	407	2	0.17168	0.11971	0.32928	0.99999	163	6	0.17168
STK4	10	0.87211	0.94522	0.99999	408	2	0.38886	0.0068561	0.035189	0.380345	47	7	0.38886
MAPK11	10	0.8758	0.94657	0.99999	409	2	0.011241	0.48197	0.74332	0.99999	322	4	0.011241
MERTK	10	0.87658	0.94684	0.99999	410	2	0.31858	0.013711	0.061813	0.500943	62	6	0.31858
DSTYK	10	0.87819	0.94758	0.99999	411	2	0.12365	0.20301	0.45984	0.99999	212	5	0.12365
PSKH1	10	0.8805	0.94844	0.99999	412	2	0.12535	0.064996	0.21237	0.896973	120	5	0.12535
SRC	10	0.88107	0.94865	0.99999	413	1	0.044964	0.22847	0.49543	0.99999	228	4	0.044964
CLK4	10	0.88193	0.94897	0.99999	414	2	0.40259	0.0019539	0.01145	0.214463	27	8	0.40259
AKT3	10	0.88333	0.94945	0.99999	415	1	0.14896	0.2285	0.49545	0.99999	229	5	0.14896
MYO3A	10	0.89021	0.95146	0.99999	416	2	0.03079	0.39769	0.67702	0.99999	293	4	0.03079
CDK15	10	0.89171	0.95206	0.99999	417	1	0.24883	0.040801	0.15463	0.793429	99	6	0.24883
NEK10	10	0.89644	0.95378	0.99999	418	2	0.19701	0.12667	0.34409	0.99999	171	5	0.19701
MOS	10	0.89683	0.95397	0.99999	419	1	0.36728	0.0066125	0.034215	0.380345	43	6	0.36728
LMTK2	10	0.89934	0.95499	0.99999	420	2	0.12932	0.34601	0.63402	0.99999	274	4	0.12932
MAP3K2	10	0.90239	0.95639	0.99999	421	2	0.15257	0.1592	0.39605	0.99999	187	5	0.15257
MAP4K5	10	0.90316	0.95664	0.99999	422	1	-0.0091123	0.44068	0.71013	0.99999	303	3	-0.0091123
STK32B	10	0.90457	0.95721	0.99999	423	1	0.26987	0.008908	0.043824	0.40477	55	7	0.26987
CDK19	10	0.90494	0.9574	0.99999	424	2	0.087032	0.23384	0.50219	0.99999	233	5	0.087032
MAPK4	10	0.90682	0.95842	0.99999	425	2	0.07275	0.12173	0.33351	0.99999	166	5	0.07275
BMPR2	10	0.90734	0.95861	0.99999	426	1	0.25099	0.024267	0.099858	0.667674	75	7	0.25099
CAMK1G	10	0.90785	0.95896	0.99999	427	2	0.31578	0.031061	0.1235	0.718328	87	7	0.31578
TNIK	10	0.91029	0.96002	0.99999	428	2	0.17082	0.052489	0.18289	0.858641	107	5	0.17082
CDK8	10	0.91228	0.96099	0.99999	429	2	0.1684	0.011504	0.053549	0.453383	60	5	0.1684
FES	10	0.91307	0.96132	0.99999	430	2	0.086563	0.26311	0.54018	0.99999	247	5	0.086563
CASK	10	0.91366	0.96161	0.99999	431	2	0.41887	0.00034871	0.0021342	0.06776	16	7	0.41887
SGK2	10	0.91463	0.96191	0.99999	432	2	0.20053	0.11749	0.3245	0.99999	160	6	0.20053
PRKD1	10	0.9186	0.96347	0.99999	433	2	0.031594	0.34936	0.63691	0.99999	276	2	0.031594
ALPK3	10	0.9211	0.9644	0.99999	434	2	0.2465	0.056009	0.19111	0.868944	111	6	0.2465
TAF1L	10	0.92662	0.96715	0.99999	435	2	-0.017035	0.40968	0.68585	0.99999	295	4	-0.017035
LYN	10	0.92699	0.96732	0.99999	436	1	0.39552	0.00027648	0.0017833	0.06471	14	9	0.39552
STK39	10	0.92781	0.96768	0.99999	437	2	-0.049357	0.14873	0.38052	0.99999	182	4	-0.049357
NTRK3	10	0.92826	0.96793	0.99999	438	1	0.093952	0.13094	0.35243	0.99999	176	4	0.093952
STK31	10	0.92862	0.96808	0.99999	439	1	0.16767	0.18632	0.43571	0.99999	209	5	0.16767
PLK2	10	0.92964	0.96846	0.99999	440	2	0.065664	0.53774	0.78498	0.99999	339	4	0.065664
CAMK4	10	0.92981	0.96851	0.99999	441	2	-0.0074402	0.035495	0.13761	0.745155	93	4	-0.0074402
PASK	10	0.93005	0.96865	0.99999	442	1	0.1486	0.068043	0.2197	0.904144	123	5	0.1486
BMPR1B	10	0.93144	0.96933	0.99999	443	2	0.11413	0.38147	0.66369	0.99999	287	4	0.11413
ARAF	10	0.93304	0.97013	0.99999	444	2	0.059698	0.059174	0.19877	0.88235	113	4	0.059698
CDKL5	10	0.93367	0.97044	0.99999	445	2	0.30564	0.036989	0.14221	0.749974	96	6	0.30564
EPHB3	10	0.93765	0.97241	0.99999	446	2	0.17717	0.15243	0.38621	0.99999	185	5	0.17717
CAMKV	10	0.93899	0.97305	0.99999	447	2	0.13415	0.16368	0.40244	0.99999	195	5	0.13415
WNK3	10	0.9401	0.97366	0.99999	448	1	0.3198	0.021434	0.0906	0.657496	70	7	0.3198
MAP3K14	10	0.94469	0.97491	0.99999	449	1	0.12885	0.16333	0.40203	0.99999	194	5	0.12885
EPHA3	10	0.94817	0.97545	0.99999	450	1	0.45218	0.0046332	0.024392	0.326081	38	7	0.45218
ERBB4	10	0.95232	0.97625	0.99999	451	1	0.28659	0.07347	0.23181	0.934583	126	6	0.28659
BLK	10	0.95866	0.97762	0.99999	452	1	0.42225	0.0024825	0.013984	0.22916	31	7	0.42225
CDC42BPA	10	0.96049	0.97802	0.99999	453	1	0.31635	0.028882	0.11617	0.702558	84	7	0.31635
TAOK1	10	0.96374	0.97906	0.99999	454	1	0.40005	0.0034558	0.018584	0.286079	33	7	0.40005
RNASEL	10	0.96593	0.97956	0.99999	455	1	0.15661	0.1707	0.41246	0.99999	201	5	0.15661
ZAK	10	0.96782	0.97999	0.99999	456	1	0.21839	0.0076257	0.038795	0.401632	49	5	0.21839
ALPK1	10	0.97179	0.98132	0.99999	457	1	0.28787	0.0082439	0.04129	0.401632	51	8	0.28787
PRKX	10	0.97331	0.98192	0.99999	458	1	0.29726	0.11407	0.31737	0.99999	157	6	0.29726
PDK4	10	0.97426	0.98233	0.99999	459	1	0.3345	0.010291	0.049066	0.445103	56	7	0.3345
MAK	10	0.97455	0.98243	0.99999	460	1	0.11604	0.052583	0.1831	0.858641	108	5	0.11604
WNK2	10	0.97731	0.98366	0.99999	461	1	0.28831	0.0020454	0.011821	0.214463	28	6	0.28831
GRK1	10	0.97763	0.98377	0.99999	462	1	0.29611	0.031346	0.12443	0.718328	88	6	0.29611
STK17B	10	0.98082	0.98506	0.99999	463	1	0.5399	0.0013305	0.0080202	0.167723	24	8	0.5399
DYRK4	10	0.98195	0.98561	0.99999	464	1	0.054959	0.63331	0.83754	0.99999	353	3	0.054959
NEK7	10	0.98297	0.98604	0.99999	465	1	0.10584	0.41809	0.69279	0.99999	298	4	0.10584
IRAK3	10	0.98311	0.98615	0.99999	466	1	0.15458	0.097938	0.28447	0.995829	145	5	0.15458
TRIB3	10	0.98316	0.98615	0.99999	467	1	0.24302	0.0072885	0.037138	0.393049	48	8	0.24302
SCYL2	10	0.98498	0.98722	0.99999	468	1	0.21097	0.039979	0.15184	0.787078	98	6	0.21097
MAPK14	10	0.9855	0.98748	0.99999	469	1	0.23181	0.035584	0.13788	0.745155	94	7	0.23181
EGFR	10	0.98571	0.98765	0.99999	470	1	0.16709	0.080711	0.2475	0.956179	131	6	0.16709
DCLK2	10	0.98625	0.98804	0.99999	471	1	0.21312	0.11258	0.31417	0.99999	154	6	0.21312
BMX	10	0.9872	0.98882	0.99999	472	1	0.26031	0.034072	0.13285	0.741649	91	7	0.26031
RIPK2	10	0.98838	0.98956	0.99999	473	1	0.283	0.0010361	0.0059737	0.140189	21	9	0.283
VRK3	10	0.98855	0.98968	0.99999	474	1	0.27017	0.045044	0.16499	0.805931	104	6	0.27017
ACVR1C	10	0.98869	0.98972	0.99999	475	1	0.48326	1.792e-05	0.0001072	0.009076	6	9	0.48326
STK38L	10	0.98879	0.98986	0.99999	476	1	0.36505	0.0083196	0.04166	0.401632	52	7	0.36505
MAP4K4	10	0.98983	0.99058	0.99999	477	1	0.2179	0.013814	0.062125	0.500943	63	7	0.2179
GRK4	10	0.99064	0.99118	0.99999	478	1	0.11746	0.23415	0.50278	0.99999	234	4	0.11746
ALPK2	10	0.99101	0.99149	0.99999	479	1	0.10335	0.23968	0.51009	0.99999	236	4	0.10335
RPS6KA3	10	0.9912	0.99175	0.99999	480	1	0.2543	0.059296	0.1992	0.88235	114	6	0.2543
BMP2K	10	0.99142	0.99198	0.99999	481	1	0.22458	0.053513	0.18509	0.858641	109	6	0.22458
RIPK4	10	0.99153	0.99206	0.99999	482	1	0.1087	0.26353	0.54059	0.99999	248	5	0.1087
CDKL2	10	0.99229	0.99295	0.99999	483	0	0.29534	0.097702	0.2839	0.995829	144	6	0.29534
NRK	10	0.99276	0.99332	0.99999	484	0	0.43896	0.00099629	0.0058178	0.140189	20	9	0.43896
PRKAA1	10	0.99352	0.99414	0.99999	485	0	0.27811	0.02458	0.10079	0.667674	76	7	0.27811
PDIK1L	10	0.99423	0.99488	0.99999	486	0	0.1783	0.11452	0.31813	0.99999	158	6	0.1783
GUCY2C	10	0.99593	0.99627	0.99999	487	0	0.21665	0.014707	0.065009	0.508073	65	5	0.21665
TAOK3	10	0.99614	0.99644	0.99999	488	0	0.24178	0.023509	0.097519	0.667674	73	6	0.24178
MST4	10	0.99616	0.99646	0.99999	489	0	0.49265	1.593e-05	8.7706e-05	0.008911	5	9	0.49265
PDK3	10	0.99622	0.99648	0.99999	490	0	0.3553	0.0067958	0.034858	0.380345	46	8	0.3553
ROCK1	10	0.99643	0.99677	0.99999	491	0	0.68817	2.0628e-08	9.7451e-06	0.001238	2	9	0.68817
STYK1	10	0.99662	0.99689	0.99999	492	0	0.15125	0.20293	0.45976	0.99999	211	5	0.15125
STK24	10	0.9967	0.99693	0.99999	493	0	0.41221	0.0044577	0.023515	0.322853	37	8	0.41221
PRKACB	10	0.99695	0.99714	0.99999	494	0	0.35625	0.00049856	0.0029138	0.08707	17	8	0.35625
SGK3	10	0.99722	0.9973	0.99999	495	0	0.47965	0.00023975	0.0015495	0.060548	13	8	0.47965
EPHA6	10	0.99783	0.99773	0.99999	496	0	0.46206	0.0022596	0.012951	0.220957	29	7	0.46206
MET	10	0.99819	0.9981	0.99999	497	0	0.15501	0.12607	0.34276	0.99999	168	6	0.15501
ADCK1	10	0.99841	0.99839	0.99999	498	0	0.17141	0.17213	0.41449	0.99999	203	5	0.17141
MAP2K4	10	0.99865	0.99861	0.99999	499	0	0.24416	0.03486	0.13541	0.745155	92	7	0.24416
HCK	10	0.9987	0.99866	0.99999	500	0	0.30088	0.0041453	0.021995	0.310369	36	8	0.30088
PAK7	10	0.99881	0.9988	0.99999	501	0	0.44632	4.1402e-05	0.00022414	0.016266	7	9	0.44632
MAPK9	10	0.99885	0.9988	0.99999	502	0	0.35104	0.002618	0.014647	0.232519	32	8	0.35104
STK35	10	0.99953	0.99943	0.99999	503	0	0.47991	0.00032693	0.0020172	0.06776	15	9	0.47991
HIPK2	10	0.99978	0.99976	0.99999	504	0	0.5365	0.00021984	0.0014715	0.060548	12	8	0.5365
PEAK1	10	0.9998	0.99976	0.99999	505	0	0.2508	0.0010497	0.0060712	0.140189	22	9	0.2508
PBK	10	0.99989	0.99983	0.99999	506	0	0.44467	0.00015399	0.0011012	0.055941	10	9	0.44467
Ctrl	100	1	0.99999	0.99999	508	5	0.59813	6.832e-38	9.7451e-06	0.001238	1	89	0.59813
FLT1	10	1	0.99999	0.99999	507	0	0.36717	3.6834e-06	9.7451e-06	0.001238	4	10	0.36717

## Sheet: MG63
id	num	neg|score	neg|p-value	neg|fdr	neg|rank	neg|goodsgrna	neg|lfc	pos|score	pos|p-value	pos|fdr	pos|rank	pos|goodsgrna	pos|lfc
PDGFRA	10	1.8217e-10	9.7451e-06	0.000825	1	10	-1.4507	1	0.99999	0.99999	508	0	-1.4507
MAPK15	10	3.1439e-10	9.7451e-06	0.000825	2	10	-1.7822	1	0.99999	0.99999	507	0	-1.7822
CDK6	10	1.5815e-07	9.7451e-06	0.000825	3	8	-1.2739	0.87285	0.95002	0.99999	447	1	-1.2739
MAST1	10	2.9647e-07	9.7451e-06	0.000825	4	9	-1.4739	0.97744	0.9857	0.99999	478	1	-1.4739
TP53RK	10	1.0134e-06	9.7451e-06	0.000825	5	7	-0.88837	0.99989	0.99983	0.99999	504	0	-0.88837
PTK2	10	1.6401e-06	9.7451e-06	0.000825	6	10	-1.1374	0.99995	0.99991	0.99999	506	0	-1.1374
TRRAP	10	2.3736e-05	0.00016567	0.009406	7	7	-0.84258	0.98638	0.98937	0.99999	484	1	-0.84258
PKMYT1	10	2.5346e-05	0.00018516	0.009406	8	8	-1.1784	0.76315	0.90728	0.99999	426	1	-1.1784
ILK	10	2.6915e-05	0.00018516	0.009406	9	8	-0.73091	0.46282	0.73502	0.99999	351	1	-0.73091
NRBP2	10	2.9168e-05	0.00018516	0.009406	10	9	-0.80041	0.98967	0.99122	0.99999	489	1	-0.80041
CDK13	10	3.0138e-05	0.00020465	0.009451	11	8	-0.7782	0.95524	0.98019	0.99999	472	1	-0.7782
TRIM28	10	4.9771e-05	0.00026312	0.011043	12	10	-0.86581	0.99995	0.99989	0.99999	505	0	-0.86581
NPR2	10	5.29e-05	0.00028261	0.011043	13	9	-0.80814	0.97952	0.98643	0.99999	480	1	-0.80814
RPS6KA4	10	5.8007e-05	0.00032159	0.011669	14	9	-0.71199	0.96335	0.98177	0.99999	474	1	-0.71199
BUB1B	10	7.3135e-05	0.00047751	0.016172	15	9	-0.78493	0.99879	0.99874	0.99999	502	0	-0.78493
AURKA	10	0.00011256	0.00078935	0.025062	16	7	-0.97682	0.99972	0.9997	0.99999	503	0	-0.97682
PLK1	10	0.00012223	0.00084782	0.025335	17	8	-0.69339	0.94144	0.97463	0.99999	468	2	-0.69339
WEE1	10	0.00030034	0.0019003	0.051238	18	9	-1.4313	0.29061	0.57789	0.99999	280	1	-1.4313
PLK4	10	0.0003164	0.0019977	0.051238	19	7	-1.1166	0.12829	0.34801	0.951456	181	3	-1.1166
MTOR	10	0.00032408	0.0020172	0.051238	20	7	-0.83896	0.99559	0.99584	0.99999	496	0	-0.83896
CDK9	10	0.00048631	0.0028358	0.0686	21	9	-0.80175	0.95067	0.97906	0.99999	471	1	-0.80175
MASTL	10	0.00061803	0.0035375	0.081683	22	8	-0.9733	0.40854	0.69448	0.99999	332	1	-0.9733
AURKB	10	0.00071288	0.0042391	0.090965	23	8	-0.68746	0.78974	0.91992	0.99999	433	1	-0.68746
EIF2AK4	10	0.00071809	0.0042976	0.090965	24	9	-0.81048	0.91351	0.96356	0.99999	458	1	-0.81048
CDK2	10	0.00078237	0.0046484	0.094455	25	7	-0.57511	0.7663	0.90848	0.99999	427	1	-0.57511
RIOK2	10	0.0009667	0.0056229	0.106161	26	6	-0.57465	0.93696	0.97261	0.99999	465	1	-0.57465
CDK7	10	0.00097222	0.0056424	0.106161	27	7	-0.78174	0.53408	0.78425	0.99999	372	3	-0.78174
CSNK2A2	10	0.0011591	0.0068703	0.124646	28	7	-0.81121	0.9686	0.98298	0.99999	476	1	-0.81121
ATR	10	0.0012251	0.0071626	0.125469	29	8	-0.49244	0.99709	0.99716	0.99999	498	0	-0.49244
CDC7	10	0.0017196	0.0099302	0.168152	30	6	-0.58602	0.029295	0.11791	0.774118	77	4	-0.58602
FGFR1	10	0.002109	0.012152	0.192657	31	8	-0.59424	0.36624	0.66433	0.99999	313	2	-0.59424
PRKDC	10	0.0022596	0.012834	0.192657	32	7	-0.88717	0.99824	0.99806	0.99999	501	0	-0.88717
CSNK1G1	10	0.0022853	0.012951	0.192657	33	8	-0.56593	0.75771	0.90429	0.99999	425	2	-0.56593
ATM	10	0.0023364	0.013185	0.192657	34	8	-0.62736	0.7011	0.87757	0.99999	416	2	-0.62736
CDK12	10	0.0023983	0.013516	0.192657	35	6	-0.39324	0.56825	0.80852	0.99999	379	3	-0.39324
TESK1	10	0.0024308	0.013653	0.192657	36	8	-0.6659	0.99131	0.99227	0.99999	491	1	-0.6659
CHEK1	10	0.0025174	0.014043	0.192802	37	8	-0.5843	0.89462	0.95635	0.99999	451	2	-0.5843
GAK	10	0.0028882	0.016011	0.214044	38	6	-0.3564	0.94793	0.97764	0.99999	470	2	-0.3564
TSSK6	10	0.0032853	0.017785	0.231658	39	7	-0.47152	0.85419	0.9453	0.99999	445	1	-0.47152
HIPK1	10	0.0036542	0.0195	0.247649	40	8	-0.48005	0.39514	0.68561	0.99999	329	1	-0.48005
PAK2	10	0.0038957	0.020611	0.255373	41	6	-0.47692	0.22928	0.50202	0.99999	249	3	-0.47692
MAP2K7	10	0.0041353	0.02178	0.263437	42	5	-0.46754	0.99618	0.99638	0.99999	497	0	-0.46754
STK11	10	0.0045766	0.023924	0.282639	43	7	-0.40962	0.96007	0.98105	0.99999	473	1	-0.40962
PAK7	10	0.0050378	0.026263	0.303218	44	6	-0.57306	0.58906	0.82353	0.99999	386	3	-0.57306
TYK2	10	0.0053666	0.027881	0.312204	45	7	-0.58542	0.43105	0.71072	0.99999	340	2	-0.58542
RIOK1	10	0.0054508	0.02827	0.312204	46	7	-0.68334	0.023917	0.099565	0.717961	70	1	-0.68334
TRIB2	10	0.0059606	0.030726	0.332104	47	8	-0.56027	0.99815	0.998	0.99999	500	0	-0.56027
NRBP1	10	0.0068457	0.034995	0.370359	48	7	-0.50755	0.71349	0.88324	0.99999	420	2	-0.50755
PKN3	10	0.0077942	0.038951	0.403819	49	7	-0.53586	0.98416	0.9882	0.99999	482	1	-0.53586
MAP2K5	10	0.0086205	0.04203	0.423898	50	6	-0.53093	0.37667	0.67252	0.99999	318	3	-0.53093
HUNK	10	0.0087722	0.042557	0.423898	51	6	-0.54233	0.19431	0.45483	0.995858	228	3	-0.54233
BRD2	10	0.010212	0.048092	0.469821	52	5	-0.26106	0.25679	0.53614	0.99999	264	4	-0.26106
PRKCZ	10	0.011538	0.053023	0.500825	53	7	-0.42365	0.20729	0.47267	0.995858	240	3	-0.42365
RPS6KA3	10	0.011584	0.053237	0.500825	54	6	-0.24537	0.97928	0.98637	0.99999	479	1	-0.24537
TEX14	10	0.012247	0.055381	0.510697	55	6	-0.37746	0.59194	0.82536	0.99999	388	4	-0.37746
MAST4	10	0.012502	0.056297	0.510697	56	3	0.040192	0.2129	0.47997	0.995858	244	5	0.040192
CDK1	10	0.012831	0.057817	0.515286	57	5	-0.29786	0.49824	0.75981	0.99999	362	4	-0.29786
SMG1	10	0.013913	0.061793	0.539521	58	6	-0.45123	0.91457	0.96386	0.99999	459	2	-0.45123
DDR1	10	0.014412	0.063567	0.539521	59	3	-0.070303	0.91113	0.96265	0.99999	456	1	-0.070303
PRPF4B	10	0.014505	0.063723	0.539521	60	5	-0.11582	0.41917	0.70292	0.99999	337	4	-0.11582
TAF1	10	0.015449	0.06727	0.560217	61	5	-0.39837	0.6124	0.83842	0.99999	395	2	-0.39837
EPHA6	10	0.01662	0.071694	0.587432	62	4	-0.077077	0.24932	0.52696	0.99999	262	4	-0.077077
MKNK1	10	0.018224	0.078341	0.618287	63	6	-0.32742	0.42048	0.70378	0.99999	338	2	-0.32742
MAP3K2	10	0.018694	0.080075	0.618287	64	6	-0.66495	0.086388	0.26356	0.947141	140	3	-0.66495
OBSCN	10	0.018701	0.080075	0.618287	65	7	-0.41942	0.27193	0.5548	0.99999	274	2	-0.41942
STK3	10	0.018764	0.080329	0.618287	66	7	-0.33052	0.38021	0.67454	0.99999	320	2	-0.33052
MARK2	10	0.021408	0.090054	0.682799	67	5	-0.26721	0.98121	0.98703	0.99999	481	1	-0.26721
SLK	10	0.023305	0.096583	0.700948	68	5	-0.32304	0.20721	0.47261	0.995858	239	4	-0.32304
IGF1R	10	0.023692	0.097597	0.700948	69	5	-0.20811	0.68438	0.87048	0.99999	409	3	-0.20811
CDK4	10	0.023766	0.097733	0.700948	70	6	-0.52104	0.9954	0.99562	0.99999	493	0	-0.52104
CDK3	10	0.023854	0.097967	0.700948	71	6	-0.40371	0.88143	0.95259	0.99999	449	2	-0.40371
GSG2	10	0.025778	0.105	0.725964	72	3	0.061922	0.7108	0.88188	0.99999	418	3	0.061922
MAK	10	0.025818	0.10516	0.725964	73	6	-0.48444	0.59153	0.82507	0.99999	387	2	-0.48444
AKT2	10	0.026236	0.10668	0.725964	74	4	-0.10935	0.72952	0.89083	0.99999	423	3	-0.10935
TSSK3	10	0.02656	0.10763	0.725964	75	7	-0.5576	0.13511	0.36079	0.951456	188	2	-0.5576
STRADA	10	0.026855	0.10861	0.725964	76	7	-0.41607	0.80042	0.92505	0.99999	436	1	-0.41607
STK36	10	0.028312	0.11391	0.751511	77	7	-0.27189	0.48772	0.75289	0.99999	359	3	-0.27189
WNK1	10	0.030487	0.12124	0.789604	78	6	-0.50007	0.98537	0.98876	0.99999	483	1	-0.50007
ADRBK2	10	0.03146	0.12463	0.797914	79	4	-0.096725	0.36011	0.65985	0.99999	311	3	-0.096725
PIK3R4	10	0.032078	0.12636	0.797914	80	7	-0.47085	0.99738	0.99736	0.99999	499	0	-0.47085
AKT1	10	0.033114	0.12964	0.797914	81	5	-0.32429	0.26316	0.54396	0.99999	267	2	-0.32429
GUCY2D	10	0.033348	0.13052	0.797914	82	7	-0.2624	0.70589	0.87989	0.99999	417	3	-0.2624
SBK2	10	0.033447	0.13075	0.797914	83	7	-0.3487	0.39324	0.68413	0.99999	328	3	-0.3487
PRKCD	10	0.033846	0.13194	0.797914	84	7	-0.33897	0.96461	0.9821	0.99999	475	1	-0.33897
LRRK1	10	0.035227	0.13652	0.8159	85	6	-0.22503	0.61269	0.83863	0.99999	396	2	-0.22503
PRKAA1	10	0.036378	0.14038	0.826391	86	6	-0.48653	0.13949	0.36968	0.951456	195	3	-0.48653
VRK1	10	0.036746	0.14153	0.826391	87	6	-0.44995	0.41454	0.69922	0.99999	335	2	-0.44995
NUAK1	10	0.040673	0.15201	0.87023	88	6	-0.36954	0.57546	0.8137	0.99999	383	2	-0.36954
TRIM24	10	0.040816	0.15246	0.87023	89	5	-0.071939	0.039802	0.15151	0.781628	98	5	-0.071939
KIAA1804	10	0.041574	0.15445	0.871782	90	6	-0.42338	0.98689	0.9897	0.99999	485	1	-0.42338
BRSK2	10	0.043686	0.15977	0.888668	91	6	-0.59857	0.91891	0.96522	0.99999	460	1	-0.59857
CDK5	10	0.044159	0.16094	0.888668	92	6	-0.29634	0.24269	0.51907	0.99999	255	3	-0.29634
NEK2	10	0.046853	0.16751	0.91499	93	6	-0.45281	0.79967	0.92472	0.99999	435	3	-0.45281
TXK	10	0.050935	0.17762	0.927115	94	6	-0.41217	0.03146	0.12531	0.781628	80	3	-0.41217
AKT3	10	0.051139	0.17815	0.927115	95	3	-0.052481	0.60491	0.83427	0.99999	392	3	-0.052481
MYLK3	10	0.051452	0.17866	0.927115	96	5	-0.17949	0.55828	0.80119	0.99999	378	3	-0.17949
CDK11A	10	0.051827	0.17979	0.927115	97	6	-0.35447	0.60918	0.83717	0.99999	394	3	-0.35447
ABL1	10	0.052671	0.18174	0.927115	98	5	-0.2105	0.035213	0.13697	0.781628	86	4	-0.2105
PTK6	10	0.05313	0.18273	0.927115	99	5	-0.22513	0.96961	0.98319	0.99999	477	1	-0.22513
STK10	10	0.053517	0.18353	0.927115	100	4	0.14089	0.22277	0.49348	0.99999	247	5	0.14089
ADRBK1	10	0.053778	0.18433	0.927115	101	4	0.18459	0.13716	0.3649	0.951456	189	5	0.18459
CSNK1D	10	0.056458	0.19058	0.947755	102	5	-0.19022	0.35747	0.65694	0.99999	308	5	-0.19022
LYN	10	0.05716	0.19216	0.947755	103	6	-0.35736	0.1536	0.39589	0.971565	207	2	-0.35736
TGFBR2	10	0.062269	0.2047	0.999815	104	4	-0.10685	0.17927	0.43427	0.995858	220	2	-0.10685
INSR	10	0.063209	0.20705	0.999815	105	6	-0.4049	0.67922	0.86822	0.99999	407	3	-0.4049
EPHB2	10	0.064763	0.21044	0.999815	106	2	0.38509	0.047136	0.17337	0.838802	105	6	0.38509
CAMK4	10	0.066393	0.21417	0.999815	107	6	-0.36509	0.12104	0.33325	0.951456	173	4	-0.36509
WNK4	10	0.072666	0.22896	0.999815	108	3	0.1061	0.33738	0.63391	0.99999	298	5	0.1061
NEK4	10	0.073908	0.2313	0.999815	109	5	-0.24009	0.46722	0.73835	0.99999	353	4	-0.24009
BRDT	10	0.075793	0.23516	0.999815	110	4	0.0081743	0.30716	0.5976	0.99999	286	3	0.0081743
EPHA3	10	0.077592	0.239	0.999815	111	6	-0.44112	0.68578	0.87097	0.99999	410	3	-0.44112
ALK	10	0.07858	0.24114	0.999815	112	5	-0.21821	0.78818	0.91907	0.99999	432	3	-0.21821
SRMS	10	0.081024	0.24693	0.999815	113	3	0.072195	0.27384	0.55749	0.99999	276	5	0.072195
TSSK4	10	0.081826	0.24868	0.999815	114	5	-0.23235	0.46511	0.73689	0.99999	352	4	-0.23235
BMPR1A	10	0.083267	0.25213	0.999815	115	2	0.61719	0.0011663	0.0072406	0.34681	7	6	0.61719
PKN2	10	0.083771	0.25338	0.999815	116	5	-0.21838	0.90387	0.95963	0.99999	452	1	-0.21838
BUB1	10	0.085562	0.25749	0.999815	117	3	0.22841	0.13722	0.36496	0.951456	190	5	0.22841
ULK4	10	0.086594	0.25974	0.999815	118	5	-0.19823	0.1294	0.35013	0.951456	182	4	-0.19823
FGR	10	0.087876	0.26231	0.999815	119	4	-0.22733	0.98762	0.99017	0.99999	487	1	-0.22733
DYRK1B	10	0.088169	0.26291	0.999815	120	3	0.33891	0.075004	0.23931	0.929975	130	6	0.33891
CSNK1A1	10	0.091723	0.27016	0.999815	121	4	-0.098259	0.36204	0.66131	0.99999	312	2	-0.098259
MELK	10	0.09177	0.27022	0.999815	122	6	-0.40641	0.37992	0.67437	0.99999	319	2	-0.40641
CSNK1G3	10	0.092131	0.27086	0.999815	123	5	-0.26296	0.11105	0.31285	0.951456	163	4	-0.26296
SRPK1	10	0.092667	0.27201	0.999815	124	6	-0.23024	0.25754	0.53694	0.99999	265	2	-0.23024
TTBK2	10	0.093159	0.27311	0.999815	125	5	-0.28932	0.98872	0.99075	0.99999	488	1	-0.28932
MOS	10	0.093425	0.27363	0.999815	126	5	-0.27304	0.070212	0.22917	0.909537	128	3	-0.27304
PDK4	10	0.09357	0.27387	0.999815	127	6	-0.33529	0.0067492	0.035073	0.548656	32	3	-0.33529
PDPK1	10	0.096278	0.27983	0.999815	128	5	-0.12858	0.65244	0.85639	0.99999	404	2	-0.12858
PRKACB	10	0.096736	0.28082	0.999815	129	3	0.15796	0.10056	0.29238	0.951456	156	5	0.15796
PEAK1	10	0.096743	0.28084	0.999815	130	3	-0.073548	0.87614	0.95105	0.99999	448	2	-0.073548
GRK4	10	0.097005	0.28141	0.999815	131	6	-0.2597	0.34541	0.64322	0.99999	302	3	-0.2597
CAMK2G	10	0.097186	0.28166	0.999815	132	4	0.20495	0.0009667	0.0057788	0.34681	6	5	0.20495
SGK494	10	0.097912	0.2833	0.999815	133	5	-0.15309	0.94326	0.97534	0.99999	469	2	-0.15309
MAP3K5	10	0.098793	0.28503	0.999815	134	3	0.029072	0.38865	0.6807	0.99999	326	4	0.029072
PRKG2	10	0.10406	0.29636	0.999815	135	4	-0.048762	0.20498	0.4697	0.995858	234	4	-0.048762
PDK2	10	0.10681	0.30168	0.999815	136	6	-0.26551	0.60659	0.83545	0.99999	393	3	-0.26551
ICK	10	0.10755	0.30326	0.999815	137	6	-0.26868	0.57443	0.81302	0.99999	381	4	-0.26868
CLK1	10	0.10872	0.30575	0.999815	138	3	0.14253	0.2355	0.51009	0.99999	251	5	0.14253
TBCK	10	0.11182	0.3117	0.999815	139	6	-0.21164	0.85691	0.94587	0.99999	446	1	-0.21164
MST4	10	0.11209	0.31238	0.999815	140	3	0.24253	0.047906	0.17577	0.842378	106	5	0.24253
PHKG2	10	0.11209	0.3124	0.999815	141	5	-0.015464	0.12788	0.34723	0.951456	179	5	-0.015464
MAP4K2	10	0.11283	0.31403	0.999815	142	6	-0.24684	0.99271	0.9934	0.99999	492	1	-0.24684
BTK	10	0.11461	0.31752	0.999815	143	2	0.19168	0.12189	0.33499	0.951456	174	5	0.19168
STK38	10	0.11587	0.32023	0.999815	144	3	-0.12678	0.36801	0.66591	0.99999	314	2	-0.12678
CDC42BPA	10	0.11621	0.32113	0.999815	145	4	-0.039222	0.5101	0.76773	0.99999	364	4	-0.039222
PRKX	10	0.11751	0.3239	0.999815	146	5	-0.44961	0.037084	0.14281	0.781628	89	4	-0.44961
TLK2	10	0.11896	0.32686	0.999815	147	5	-0.12168	0.18211	0.43867	0.995858	223	4	-0.12168
IRAK3	10	0.11969	0.32852	0.999815	148	3	0.15213	0.35074	0.64969	0.99999	306	5	0.15213
TTK	10	0.11971	0.32854	0.999815	149	5	-0.21414	0.99058	0.99173	0.99999	490	1	-0.21414
ADCK3	10	0.12089	0.33111	0.999815	150	5	-0.15523	0.19382	0.45407	0.995858	227	4	-0.15523
SRC	10	0.12162	0.33247	0.999815	151	5	-0.13329	0.61744	0.84042	0.99999	397	3	-0.13329
PDK1	10	0.12308	0.33584	0.999815	152	6	-0.19693	0.6671	0.86245	0.99999	405	2	-0.19693
NEK11	10	0.12609	0.34103	0.999815	153	5	-0.054621	0.57191	0.81094	0.99999	380	4	-0.054621
PRKD3	10	0.12621	0.3412	0.999815	154	5	-0.27304	0.79563	0.92281	0.99999	434	2	-0.27304
TTBK1	10	0.12761	0.34339	0.999815	155	4	-0.060114	0.99541	0.99566	0.99999	494	0	-0.060114
SCYL1	10	0.12848	0.34465	0.999815	156	5	-0.14691	0.72695	0.88964	0.99999	422	3	-0.14691
PRKD2	10	0.13071	0.34836	0.999815	157	4	0.17359	0.33218	0.62788	0.99999	296	5	0.17359
MAP3K11	10	0.13652	0.35738	0.999815	158	5	-0.17153	0.2661	0.54774	0.99999	270	3	-0.17153
PRKG1	10	0.1368	0.35793	0.999815	159	4	-0.1952	0.72156	0.8871	0.99999	421	2	-0.1952
CDK10	10	0.13858	0.36044	0.999815	160	4	-0.092967	0.09558	0.28229	0.947141	151	4	-0.092967
GRK1	10	0.13904	0.36126	0.999815	161	3	0.10311	0.30607	0.59621	0.99999	285	5	0.10311
FLT1	10	0.14485	0.37009	0.999815	162	5	-0.12949	0.26528	0.54688	0.99999	269	5	-0.12949
NLK	10	0.14501	0.37042	0.999815	163	4	0.051865	0.20003	0.46251	0.995858	232	4	0.051865
MAP3K7	10	0.15026	0.37861	0.999815	164	3	0.48253	0.0363	0.14051	0.781628	88	6	0.48253
MAP2K1	10	0.15143	0.38009	0.999815	165	5	-0.20635	0.06294	0.21319	0.908494	119	2	-0.20635
MAPK12	10	0.15177	0.38065	0.999815	166	5	-0.22985	0.63734	0.8491	0.99999	402	3	-0.22985
GRK7	10	0.15243	0.38207	0.999815	167	5	-0.10664	0.24384	0.52026	0.99999	256	4	-0.10664
ACVR1B	10	0.15858	0.3912	0.999815	168	5	0.0045513	0.038014	0.14628	0.781628	92	5	0.0045513
MARK3	10	0.15988	0.39301	0.999815	169	5	-0.15488	0.011504	0.055108	0.586919	45	4	-0.15488
WNK3	10	0.16368	0.39852	0.999815	170	5	-0.26377	0.45166	0.72633	0.99999	346	3	-0.26377
PRKACA	10	0.1662	0.40211	0.999815	171	5	-0.32824	0.81728	0.93337	0.99999	440	2	-0.32824
PIM3	10	0.16753	0.40425	0.999815	172	5	-0.21559	0.38147	0.67546	0.99999	322	2	-0.21559
UHMK1	10	0.17384	0.4134	0.999815	173	4	-0.11377	0.50178	0.76209	0.99999	363	3	-0.11377
NTRK3	10	0.17499	0.41513	0.999815	174	5	-0.094509	0.45279	0.72711	0.99999	347	4	-0.094509
EPHA8	10	0.17716	0.41846	0.999815	175	5	-0.12811	0.37662	0.6725	0.99999	317	4	-0.12811
MAP3K6	10	0.18147	0.42548	0.999815	176	3	-0.033078	0.43453	0.71339	0.99999	341	4	-0.033078
EPHA7	10	0.18246	0.42677	0.999815	177	5	-0.21572	0.52372	0.77733	0.99999	370	3	-0.21572
SPEG	10	0.18288	0.42733	0.999815	178	4	-0.024078	0.11625	0.32343	0.951456	166	3	-0.024078
PRKCB	10	0.18447	0.42963	0.999815	179	5	-0.011418	0.015041	0.067777	0.604047	57	5	-0.011418
FRK	10	0.1847	0.4299	0.999815	180	4	-0.065997	0.33574	0.63186	0.99999	297	4	-0.065997
TTN	10	0.18744	0.43384	0.999815	181	5	-0.073002	0.29284	0.58033	0.99999	281	5	-0.073002
NEK5	10	0.18996	0.43741	0.999815	182	4	-0.10186	0.077183	0.24342	0.933642	132	3	-0.10186
MARK4	10	0.19046	0.43807	0.999815	183	4	-0.12494	0.3546	0.654	0.99999	307	4	-0.12494
MAPK11	10	0.19211	0.44064	0.999815	184	4	-0.040746	0.54022	0.78856	0.99999	374	3	-0.040746
DYRK2	10	0.19283	0.44168	0.999815	185	2	-0.02959	0.51182	0.76903	0.99999	365	4	-0.02959
RIPK4	10	0.19339	0.4424	0.999815	186	4	0.0053272	0.41443	0.69912	0.99999	334	4	0.0053272
PRKD1	10	0.1951	0.44491	0.999815	187	4	0.1484	0.10546	0.30244	0.951456	159	5	0.1484
PINK1	10	0.1956	0.44555	0.999815	188	5	-0.14601	0.83455	0.94019	0.99999	442	2	-0.14601
TRIB1	10	0.19572	0.44579	0.999815	189	5	-0.25031	0.022022	0.093484	0.710581	66	3	-0.25031
ADCK5	10	0.19638	0.44667	0.999815	190	4	0.39642	0.005105	0.027276	0.494873	28	6	0.39642
LIMK2	10	0.19724	0.44772	0.999815	191	5	-0.19595	0.12614	0.34387	0.951456	177	3	-0.19595
TGFBR1	10	0.19923	0.45086	0.999815	192	5	-0.14414	0.43814	0.71608	0.99999	344	4	-0.14414
EEF2K	10	0.20065	0.45308	0.999815	193	2	0.18932	0.057452	0.20025	0.869468	117	5	0.18932
EPHB4	10	0.20148	0.45436	0.999815	194	5	-0.11214	0.62937	0.84545	0.99999	401	3	-0.11214
LMTK3	10	0.20416	0.45799	0.999815	195	4	0.11257	0.037607	0.14474	0.781628	90	5	0.11257
STK19	10	0.20446	0.45844	0.999815	196	3	0.30669	0.098303	0.2877	0.947141	153	6	0.30669
PNCK	10	0.20538	0.4599	0.999815	197	3	-0.1107	0.12033	0.33183	0.951456	171	2	-0.1107
ABL2	10	0.20678	0.46195	0.999815	198	5	-0.1011	0.4252	0.70692	0.99999	339	3	-0.1011
IKBKE	10	0.20695	0.46224	0.999815	199	5	-0.17686	0.62211	0.84224	0.99999	399	3	-0.17686
CSF1R	10	0.20807	0.46378	0.999815	200	5	-0.082589	0.21321	0.48029	0.995858	245	3	-0.082589
CDKL4	10	0.20853	0.46434	0.999815	201	4	-0.0034043	0.029579	0.11886	0.774118	78	3	-0.0034043
PBK	10	0.2102	0.46662	0.999815	202	4	-0.14332	0.93949	0.97372	0.99999	467	2	-0.14332
TRIM33	10	0.21161	0.46888	0.999815	203	5	-0.13636	0.9041	0.95972	0.99999	453	2	-0.13636
CAMKV	10	0.21438	0.47245	0.999815	204	5	-0.17943	0.80869	0.92895	0.99999	437	3	-0.17943
MAPK7	10	0.21558	0.47428	0.999815	205	5	-0.13728	0.98713	0.98989	0.99999	486	1	-0.13728
CDK17	10	0.2161	0.47487	0.999815	206	4	-0.19987	0.99544	0.9957	0.99999	495	0	-0.19987
STK32A	10	0.21678	0.47578	0.999815	207	3	0.3385	0.02826	0.11457	0.76661	75	7	0.3385
SYK	10	0.22232	0.48409	0.999815	208	5	-0.19069	0.93367	0.97124	0.99999	464	2	-0.19069
AMHR2	10	0.22307	0.48531	0.999815	209	4	0.20387	0.19193	0.45177	0.995858	226	5	0.20387
SGK1	10	0.22633	0.48986	0.999815	210	4	0.14516	0.46774	0.73865	0.99999	354	4	0.14516
DDR2	10	0.22713	0.49124	0.999815	211	3	0.2591	0.012825	0.060078	0.586919	52	5	0.2591
CDK8	10	0.22768	0.49202	0.999815	212	5	-0.10646	0.52477	0.778	0.99999	371	3	-0.10646
NEK9	10	0.22973	0.49484	0.999815	213	5	-0.20518	0.68601	0.87106	0.99999	411	2	-0.20518
RET	10	0.23391	0.50024	0.999815	214	5	-0.19406	0.51941	0.77427	0.99999	368	3	-0.19406
ULK2	10	0.23668	0.50438	0.999815	215	4	0.20976	0.099017	0.28899	0.947141	155	4	0.20976
SBK1	10	0.2378	0.5057	0.999815	216	4	-0.047489	0.29406	0.58175	0.99999	282	3	-0.047489
ADCK2	10	0.24534	0.51529	0.999815	217	4	-0.0012151	0.24485	0.52131	0.99999	258	5	-0.0012151
PLK3	10	0.24545	0.51541	0.999815	218	3	0.18374	0.16741	0.41782	0.9933	212	5	0.18374
LCK	10	0.24935	0.52106	0.999815	219	5	-0.16594	0.45503	0.729	0.99999	349	3	-0.16594
CSNK1A1L	10	0.25044	0.52244	0.999815	220	3	0.2807	0.13858	0.36744	0.951456	192	5	0.2807
CAMKK1	10	0.25362	0.52632	0.999815	221	5	-0.14885	0.17381	0.42647	0.995572	217	3	-0.14885
EIF2AK2	10	0.2542	0.5271	0.999815	222	4	-0.00092712	0.85174	0.94466	0.99999	444	2	-0.00092712
MAP4K3	10	0.25467	0.52772	0.999815	223	4	0.079578	0.34858	0.6471	0.99999	303	4	0.079578
SIK1	10	0.26203	0.53757	0.999815	224	3	0.04102	0.81209	0.93061	0.99999	438	3	0.04102
MLKL	10	0.26278	0.5386	0.999815	225	3	-0.079164	0.78561	0.91776	0.99999	430	3	-0.079164
MATK	10	0.2666	0.54373	0.999815	226	4	-0.14858	0.75014	0.90065	0.99999	424	1	-0.14858
HIPK3	10	0.26703	0.54421	0.999815	227	5	-0.11454	0.10996	0.31084	0.951456	162	4	-0.11454
HSPB8	10	0.26834	0.54573	0.999815	228	5	-0.13393	0.12744	0.34641	0.951456	178	3	-0.13393
PKN1	10	0.26966	0.54737	0.999815	229	5	-0.15673	0.912	0.96306	0.99999	457	2	-0.15673
ADCK4	10	0.26997	0.5479	0.999815	230	4	0.012619	0.54067	0.78881	0.99999	376	3	0.012619
CDK18	10	0.27093	0.54905	0.999815	231	4	-0.023006	0.1385	0.36734	0.951456	191	4	-0.023006
EIF2AK3	10	0.27185	0.55051	0.999815	232	5	-0.14939	0.37323	0.66987	0.99999	316	3	-0.14939
STK4	10	0.27335	0.55277	0.999815	233	4	0.033902	0.31139	0.60305	0.99999	288	5	0.033902
CIT	10	0.27339	0.55279	0.999815	234	3	0.24919	0.088952	0.26892	0.947141	143	5	0.24919
NRK	10	0.27675	0.557	0.999815	235	4	0.29472	0.027695	0.11231	0.76661	74	6	0.29472
EPHB1	10	0.27716	0.55782	0.999815	236	5	-0.11394	0.57494	0.81339	0.99999	382	4	-0.11394
RNASEL	10	0.2776	0.55832	0.999815	237	5	-0.20242	0.14019	0.37085	0.951456	196	3	-0.20242
FGFR2	10	0.2823	0.5637	0.999815	238	4	-0.013111	0.064803	0.21709	0.908494	120	5	-0.013111
PRKCE	10	0.28899	0.57308	0.999815	239	4	0.21957	0.072022	0.23329	0.918681	129	5	0.21957
CDC42BPB	10	0.29061	0.57503	0.999815	240	3	0.32124	0.010588	0.051093	0.586919	41	6	0.32124
PRKAA2	10	0.29145	0.57624	0.999815	241	4	-0.13435	0.59838	0.82945	0.99999	390	4	-0.13435
ROR2	10	0.29239	0.57717	0.999815	242	5	-0.16284	0.49299	0.75677	0.99999	361	3	-0.16284
MAPKAPK2	10	0.29291	0.57781	0.999815	243	4	-0.16812	0.079866	0.24909	0.933642	135	4	-0.16812
RPS6KA5	10	0.29392	0.57914	0.999815	244	4	-0.068716	0.81478	0.93218	0.99999	439	3	-0.068716
SRPK3	10	0.29739	0.58362	0.999815	245	4	0.01768	0.093284	0.27724	0.947141	148	4	0.01768
RPS6KA2	10	0.29887	0.58522	0.999815	246	3	0.064411	0.58869	0.82331	0.99999	385	2	0.064411
ACVR1C	10	0.30049	0.58662	0.999815	247	3	0.21656	0.0028976	0.016576	0.397896	19	5	0.21656
TNK2	10	0.30156	0.58766	0.999815	248	3	0.048648	0.46209	0.7345	0.99999	350	4	0.048648
PDGFRB	10	0.30468	0.59052	0.999815	249	4	-0.041287	0.091723	0.27431	0.947141	147	4	-0.041287
AURKC	10	0.31621	0.60066	0.999815	250	2	0.27873	0.049564	0.18086	0.858656	107	7	0.27873
DYRK4	10	0.31693	0.6013	0.999815	251	4	0.02067	0.34066	0.63788	0.99999	301	4	0.02067
CAMKK2	10	0.32397	0.60765	0.999815	252	4	0.086136	0.3209	0.61436	0.99999	294	5	0.086136
C9orf96	10	0.32532	0.60929	0.999815	253	2	0.24967	0.044557	0.16591	0.810406	104	7	0.24967
MAP3K14	10	0.32977	0.61286	0.999815	254	2	0.49186	0.0039081	0.021196	0.430693	25	7	0.49186
ACVR2B	10	0.33744	0.61972	0.999815	255	4	0.080043	0.19534	0.45622	0.995858	230	5	0.080043
MAPK13	10	0.33881	0.62112	0.999815	256	4	-0.11255	0.45054	0.72553	0.99999	345	3	-0.11255
PTK7	10	0.3448	0.62677	0.999815	257	3	0.38868	0.028288	0.11469	0.76661	76	6	0.38868
ULK1	10	0.34773	0.62927	0.999815	258	3	-0.072491	0.88691	0.95415	0.99999	450	1	-0.072491
BRD4	10	0.34962	0.63098	0.999815	259	4	0.096864	0.52146	0.77578	0.99999	369	4	0.096864
BCR	10	0.3572	0.63773	0.999815	260	2	0.36556	0.02652	0.10857	0.755527	73	7	0.36556
RAF1	10	0.35789	0.63855	0.999815	261	4	-0.11554	0.67044	0.86418	0.99999	406	2	-0.11554
RIPK1	10	0.36011	0.64075	0.999815	262	4	0.10386	0.11202	0.31481	0.951456	164	4	0.10386
AATK	10	0.36048	0.64116	0.999815	263	4	-0.11179	0.92717	0.96859	0.99999	461	1	-0.11179
NTRK2	10	0.36256	0.64293	0.999815	264	4	0.29533	0.20534	0.47011	0.995858	236	5	0.29533
FASTK	10	0.3688	0.64851	0.999815	265	3	-0.094333	0.69684	0.87537	0.99999	414	3	-0.094333
DYRK3	10	0.36984	0.6493	0.999815	266	4	0.1466	0.33881	0.63566	0.99999	300	4	0.1466
STYK1	10	0.3714	0.65047	0.999815	267	4	0.058869	0.075407	0.23982	0.929975	131	4	0.058869
STK32C	10	0.37769	0.65601	0.999815	268	2	0.23006	0.15954	0.4062	0.985785	209	5	0.23006
MYLK2	10	0.37818	0.6563	0.999815	269	4	0.063583	0.81909	0.93404	0.99999	441	3	0.063583
MAP4K5	10	0.38495	0.66162	0.999815	270	3	0.12289	0.32044	0.61383	0.99999	293	5	0.12289
MYO3B	10	0.38673	0.66304	0.999815	271	3	-0.14256	0.71153	0.88217	0.99999	419	2	-0.14256
CLK3	10	0.38851	0.66437	0.999815	272	3	0.15986	0.20651	0.47179	0.995858	238	5	0.15986
MAPKAPK5	10	0.39637	0.67139	0.999815	273	3	0.13342	0.29058	0.57787	0.99999	279	4	0.13342
RIPK3	10	0.39758	0.67246	0.999815	274	4	-0.0018178	0.055083	0.19511	0.869468	113	4	-0.0018178
MAP3K19	10	0.3976	0.67248	0.999815	275	3	0.34463	0.08022	0.24995	0.933642	136	6	0.34463
FES	10	0.40035	0.6747	0.999815	276	3	-0.22074	0.17433	0.42723	0.995572	218	2	-0.22074
GRK6	10	0.40063	0.67489	0.999815	277	3	-0.075279	0.70004	0.87722	0.99999	415	3	-0.075279
MAST2	10	0.40733	0.67983	0.999815	278	3	0.20181	0.11461	0.3198	0.951456	165	5	0.20181
MYLK	10	0.40798	0.68029	0.999815	279	3	0.0023725	0.28348	0.56891	0.99999	277	3	0.0023725
INSRR	10	0.40915	0.68115	0.999815	280	4	-0.19069	0.14054	0.37153	0.951456	197	4	-0.19069
MAP3K12	10	0.41159	0.68331	0.999815	281	4	-0.057104	0.25578	0.53494	0.99999	263	4	-0.057104
NEK6	10	0.41214	0.68386	0.999815	282	2	0.34995	0.090436	0.27194	0.947141	144	6	0.34995
EPHB6	10	0.41218	0.68388	0.999815	283	3	0.13406	0.057003	0.19914	0.869468	116	5	0.13406
CDK15	10	0.41601	0.68749	0.999815	284	4	-0.068947	0.93869	0.97341	0.99999	466	2	-0.068947
RYK	10	0.41676	0.68799	0.999815	285	2	0.2655	0.039485	0.15065	0.781628	96	7	0.2655
MYO3A	10	0.42048	0.69113	0.999815	286	2	0.31645	0.035272	0.13714	0.781628	87	7	0.31645
MAP3K13	10	0.42167	0.69183	0.999815	287	3	0.47017	0.0019338	0.011821	0.34681	15	6	0.47017
STRADB	10	0.42636	0.69534	0.999815	288	3	0.66226	0.0077681	0.039536	0.557893	36	6	0.66226
MAPKAPK3	10	0.42762	0.6962	0.999815	289	4	0.24383	0.14316	0.37646	0.951456	201	6	0.24383
CDC42BPG	10	0.42973	0.69793	0.999815	290	4	0.11011	0.19458	0.45508	0.995858	229	5	0.11011
FLT4	10	0.42989	0.69803	0.999815	291	3	-0.1036	0.18147	0.4378	0.995858	221	3	-0.1036
CAMK2B	10	0.4313	0.69924	0.999815	292	4	-0.084412	0.31439	0.60656	0.99999	291	2	-0.084412
DAPK1	10	0.43284	0.70049	0.999815	293	3	0.16337	0.16819	0.41899	0.9933	213	4	0.16337
EPHA5	10	0.4378	0.70471	0.999815	294	3	0.3947	0.011618	0.055635	0.586919	46	6	0.3947
TLK1	10	0.43852	0.7052	0.999815	295	3	0.51323	0.006553	0.034332	0.548656	31	6	0.51323
STK17A	10	0.43924	0.70592	0.999815	296	3	0.1663	0.26615	0.54782	0.99999	271	5	0.1663
NEK10	10	0.44754	0.71273	0.999815	297	3	0.68324	0.001918	0.011723	0.34681	14	6	0.68324
STK39	10	0.44928	0.7143	0.999815	298	4	0.020587	0.43713	0.71545	0.99999	343	4	0.020587
BRD3	10	0.45142	0.71625	0.999815	299	3	-0.10123	0.78115	0.91573	0.99999	429	3	-0.10123
MYLK4	10	0.45633	0.72042	0.999815	300	4	-0.018705	0.1281	0.34773	0.951456	180	5	-0.018705
BRAF	10	0.45692	0.72091	0.999815	301	3	0.20773	0.13246	0.35592	0.951456	186	6	0.20773
BMX	10	0.45727	0.72126	0.999815	302	1	0.47262	0.0030487	0.01722	0.397896	21	6	0.47262
ERBB2	10	0.45772	0.72161	0.999815	303	4	-0.14148	0.92736	0.96865	0.99999	462	2	-0.14148
MAP3K1	10	0.46036	0.72409	0.999815	304	4	-0.15428	0.49247	0.75634	0.99999	360	4	-0.15428
TRPM7	10	0.46282	0.72606	0.999815	305	3	-0.054079	0.54118	0.78926	0.99999	377	3	-0.054079
ZAP70	10	0.46393	0.72693	0.999815	306	1	0.30092	0.018224	0.080192	0.67896	60	6	0.30092
PDK3	10	0.46704	0.72988	0.999815	307	2	0.42561	0.038536	0.14773	0.781628	94	6	0.42561
SGK3	10	0.46743	0.73005	0.999815	308	3	0.27792	0.13943	0.36946	0.951456	194	5	0.27792
MAP4K1	10	0.46774	0.73029	0.999815	309	3	0.073355	0.51338	0.77001	0.99999	366	4	0.073355
BLK	10	0.47034	0.73223	0.999815	310	4	-0.147	0.76963	0.90997	0.99999	428	3	-0.147
SIK3	10	0.47337	0.73459	0.999815	311	2	0.30793	0.022923	0.096759	0.712369	69	5	0.30793
VRK2	10	0.47615	0.73656	0.999815	312	3	0.11826	0.68671	0.87126	0.99999	412	3	0.11826
TAF1L	10	0.47671	0.73701	0.999815	313	4	-0.10908	0.41232	0.69748	0.99999	333	4	-0.10908
STK17B	10	0.47703	0.73722	0.999815	314	2	0.46031	0.041459	0.15673	0.788305	101	6	0.46031
STK33	10	0.47829	0.7381	0.999815	315	4	0.43989	0.0033235	0.01833	0.397896	23	6	0.43989
FGFR3	10	0.48512	0.74418	0.999815	316	4	0.067268	0.22866	0.50143	0.99999	248	5	0.067268
MAP3K3	10	0.48775	0.74613	0.999815	317	4	-0.10037	0.19097	0.45039	0.995858	225	4	-0.10037
MKNK2	10	0.49037	0.74826	0.999815	318	4	0.033645	0.45456	0.72863	0.99999	348	4	0.033645
MAPK14	10	0.49089	0.74866	0.999815	319	1	0.53506	0.0034241	0.018798	0.397896	24	7	0.53506
SCYL3	10	0.49352	0.75067	0.999815	320	4	-0.0068068	0.26756	0.54942	0.99999	272	4	-0.0068068
CLK2	10	0.49509	0.75167	0.999815	321	2	0.020016	0.85084	0.94435	0.99999	443	2	0.020016
ERN1	10	0.49629	0.7527	0.999815	322	3	-0.048283	0.39863	0.68815	0.99999	330	4	-0.048283
FLT3	10	0.49876	0.75436	0.999815	323	4	0.033898	0.061043	0.20871	0.898515	118	4	0.033898
CSNK1G2	10	0.50236	0.75695	0.999815	324	2	0.26104	0.086147	0.26319	0.947141	139	5	0.26104
CDKL2	10	0.50545	0.75929	0.999815	325	1	0.44139	0.039711	0.15121	0.781628	97	7	0.44139
TRIO	10	0.50554	0.75933	0.999815	326	3	0.16155	0.35843	0.65817	0.99999	309	5	0.16155
MOK	10	0.50556	0.75933	0.999815	327	4	0.044355	0.51599	0.77176	0.99999	367	4	0.044355
RPS6KB1	10	0.50974	0.76237	0.999815	328	4	-0.17356	0.1034	0.29815	0.951456	158	3	-0.17356
PSKH1	10	0.5136	0.76531	0.999815	329	2	0.26123	0.051139	0.18497	0.862067	109	6	0.26123
RIPK2	10	0.51465	0.76613	0.999815	330	3	-0.0030649	0.32148	0.61512	0.99999	295	4	-0.0030649
LMTK2	10	0.51703	0.76796	0.999815	331	4	0.1064	0.29511	0.58284	0.99999	283	5	0.1064
RIOK3	10	0.51859	0.76938	0.999815	332	4	-0.19533	0.90826	0.96152	0.99999	454	2	-0.19533
PASK	10	0.52075	0.77114	0.999815	333	3	-0.051365	0.59731	0.82883	0.99999	389	3	-0.051365
MAST3	10	0.52378	0.7734	0.999815	334	4	0.00097151	0.17786	0.43244	0.995858	219	3	0.00097151
CSK	10	0.52953	0.77811	0.999815	335	3	0.03839	0.13006	0.35148	0.951456	183	4	0.03839
STK24	10	0.53051	0.77889	0.999815	336	1	0.72914	8.9365e-05	0.00063343	0.107261	3	7	0.72914
PRKCQ	10	0.53247	0.78032	0.999815	337	3	0.42344	0.012573	0.058987	0.586919	51	7	0.42344
LIMK1	10	0.53497	0.78193	0.999815	338	3	0.017468	0.28702	0.5732	0.99999	278	4	0.017468
AAK1	10	0.53722	0.78408	0.999815	339	4	0.17571	0.033338	0.13108	0.781628	84	4	0.17571
CAMK2D	10	0.53804	0.78449	0.999815	340	2	0.2954	0.090657	0.27229	0.947141	145	6	0.2954
MAP3K15	10	0.54	0.78599	0.999815	341	4	0.13658	0.12101	0.33319	0.951456	172	5	0.13658
ALPK1	10	0.54031	0.78616	0.999815	342	4	-0.056818	0.24233	0.51858	0.99999	253	4	-0.056818
MAPK10	10	0.54112	0.78677	0.999815	343	3	0.31321	0.025807	0.10629	0.749931	72	6	0.31321
CAMK1	10	0.54118	0.78685	0.999815	344	2	0.1932	0.00867	0.043356	0.586919	37	5	0.1932
MAP3K9	10	0.54134	0.78698	0.999815	345	4	-0.029114	0.58487	0.8209	0.99999	384	4	-0.029114
STK40	10	0.54288	0.78805	0.999815	346	4	0.083049	0.21122	0.47783	0.995858	242	5	0.083049
MUSK	10	0.54394	0.78872	0.999815	347	2	0.17785	0.2618	0.54236	0.99999	266	5	0.17785
AXL	10	0.54786	0.79174	0.999815	348	3	0.15849	0.29829	0.58688	0.99999	284	5	0.15849
CDK14	10	0.54851	0.79199	0.999815	349	3	0.09847	0.24435	0.52083	0.99999	257	3	0.09847
KSR2	10	0.55723	0.79614	0.999815	350	1	0.38394	0.037812	0.14537	0.781628	91	6	0.38394
DMPK	10	0.55816	0.79657	0.999815	351	3	0.058302	0.20583	0.47095	0.995858	237	4	0.058302
NPR1	10	0.56321	0.79922	0.999815	352	3	-0.016892	0.067194	0.22276	0.908494	124	4	-0.016892
KSR1	10	0.56461	0.8002	0.999815	353	2	0.25038	0.091387	0.27373	0.947141	146	6	0.25038
MAP2K3	10	0.56552	0.80061	0.999815	354	3	0.16025	0.2124	0.47943	0.995858	243	5	0.16025
CAMK1G	10	0.57411	0.80485	0.999815	355	2	-0.01283	0.22052	0.49052	0.99999	246	4	-0.01283
SRPK2	10	0.57546	0.80562	0.999815	356	1	0.32295	0.039193	0.14983	0.781628	95	5	0.32295
CSNK1E	10	0.57725	0.80677	0.999815	357	2	0.1902	0.15221	0.39332	0.971475	205	6	0.1902
MAPK8	10	0.58165	0.80899	0.999815	358	3	0.20748	0.098292	0.28768	0.947141	152	5	0.20748
EPHA2	10	0.58345	0.81002	0.999815	359	2	0.097118	0.1409	0.37223	0.951456	198	5	0.097118
RPS6KL1	10	0.58433	0.81045	0.999815	360	1	0.24285	0.13906	0.36847	0.951456	193	6	0.24285
PXK	10	0.58487	0.81064	0.999815	361	3	-0.052073	0.64793	0.8543	0.99999	403	3	-0.052073
CDKL1	10	0.59216	0.81394	0.999815	362	1	0.48817	0.02184	0.092939	0.710581	65	6	0.48817
ITK	10	0.59393	0.81476	0.999815	363	3	0.053365	0.24714	0.52426	0.99999	261	4	0.053365
PKDCC	10	0.59446	0.81526	0.999815	364	3	0.26375	0.11933	0.32978	0.951456	169	6	0.26375
HIPK4	10	0.59816	0.81684	0.999815	365	3	-0.022117	0.26463	0.54605	0.99999	268	3	-0.022117
ACVRL1	10	0.59986	0.8177	0.999815	366	2	0.10796	0.60331	0.83321	0.99999	391	4	0.10796
NEK8	10	0.6024	0.8191	0.999815	367	3	-0.14166	0.92898	0.9692	0.99999	463	2	-0.14166
ADCK1	10	0.60324	0.81945	0.999815	368	2	0.28492	0.12479	0.3413	0.951456	175	6	0.28492
GRK5	10	0.60408	0.81965	0.999815	369	3	0.23168	0.0071546	0.036749	0.548656	33	5	0.23168
KALRN	10	0.60611	0.8207	0.999815	370	2	0.06025	0.269	0.5509	0.99999	273	4	0.06025
PAK6	10	0.61178	0.82302	0.999815	371	3	0.040159	0.40652	0.69292	0.99999	331	4	0.040159
WNK2	10	0.6123	0.8232	0.999815	372	3	0.38936	0.069692	0.22802	0.909537	127	6	0.38936
TNIK	10	0.61282	0.82351	0.999815	373	3	0.17508	0.11867	0.32801	0.951456	168	5	0.17508
STK35	10	0.61976	0.82655	0.999815	374	2	0.1694	0.15108	0.39088	0.971475	203	5	0.1694
DCLK1	10	0.62798	0.83091	0.999815	375	2	0.26521	0.24534	0.52186	0.99999	259	5	0.26521
ERBB4	10	0.62937	0.83165	0.999815	376	2	0.39363	0.014412	0.065672	0.604047	55	6	0.39363
TYRO3	10	0.63719	0.83577	0.999815	377	2	0.29739	0.032562	0.12843	0.781628	82	7	0.29739
KIT	10	0.63953	0.83684	0.999815	378	1	0.18885	0.1959	0.45688	0.995858	231	5	0.18885
BRSK1	10	0.64085	0.83758	0.999815	379	3	0.15738	0.15202	0.39276	0.971475	204	5	0.15738
DCLK2	10	0.64107	0.83781	0.999815	380	2	0.084271	0.38512	0.67819	0.99999	325	4	0.084271
ZAK	10	0.64235	0.8384	0.999815	381	3	0.35865	0.042885	0.1611	0.80232	102	6	0.35865
MARK1	10	0.64484	0.84002	0.999815	382	3	0.20822	0.16659	0.41663	0.9933	211	5	0.20822
PHKG1	10	0.65241	0.84424	0.999815	383	3	-0.0045259	0.30886	0.59974	0.99999	287	2	-0.0045259
BMPR1B	10	0.65319	0.84467	0.999815	384	2	0.23226	0.27362	0.55712	0.99999	275	5	0.23226
BMP2K	10	0.65394	0.84499	0.999815	385	2	0.11813	0.020385	0.088027	0.710581	62	4	0.11813
TEC	10	0.6552	0.84565	0.999815	386	3	0.18938	0.031212	0.12457	0.781628	79	5	0.18938
IRAK2	10	0.65569	0.84571	0.999815	387	3	0.016933	0.91049	0.96235	0.99999	455	2	0.016933
CDKL3	10	0.65667	0.84604	0.999815	388	3	-0.055135	0.31163	0.60321	0.99999	290	3	-0.055135
ROS1	10	0.65849	0.84691	0.999815	389	2	0.060225	0.2462	0.52289	0.99999	260	5	0.060225
MAPK9	10	0.66058	0.84793	0.999815	390	2	0.17457	0.20761	0.47315	0.995858	241	5	0.17457
PDIK1L	10	0.66882	0.85231	0.999815	391	2	-0.045533	0.078743	0.24646	0.933642	134	4	-0.045533
NEK1	10	0.67544	0.85598	0.999815	392	3	0.24145	0.13359	0.3582	0.951456	187	6	0.24145
ERN2	10	0.68327	0.86025	0.999815	393	2	0.2666	0.068398	0.22534	0.908494	126	5	0.2666
JAK2	10	0.68391	0.86046	0.999815	394	3	-0.061395	0.11714	0.32507	0.951456	167	2	-0.061395
LRRK2	10	0.68784	0.86219	0.999815	395	2	0.074177	0.38081	0.67497	0.99999	321	3	0.074177
IKBKB	10	0.70069	0.86874	0.999815	396	2	0.61126	0.0012178	0.0074745	0.34681	8	7	0.61126
OXSR1	10	0.7016	0.86917	0.999815	397	3	0.14277	0.48617	0.75178	0.99999	358	4	0.14277
RPS6KC1	10	0.70261	0.86991	0.999815	398	2	0.45536	0.010538	0.050918	0.586919	40	6	0.45536
ACVR2A	10	0.70409	0.87077	0.999815	399	3	-0.11661	0.33878	0.6356	0.99999	299	3	-0.11661
JAK3	10	0.70411	0.87077	0.999815	400	3	0.21987	0.067133	0.22263	0.908494	123	5	0.21987
MAP3K4	10	0.70844	0.87291	0.999815	401	1	0.55164	0.0065144	0.034117	0.548656	30	6	0.55164
PAK3	10	0.7135	0.87572	0.999815	402	2	0.50174	0.012374	0.058168	0.586919	49	7	0.50174
LATS2	10	0.71566	0.87693	0.999815	403	3	0.28319	0.066723	0.22144	0.908494	121	5	0.28319
CAMK2A	10	0.71641	0.87734	0.999815	404	2	0.10118	0.68391	0.87026	0.99999	408	3	0.10118
TESK2	10	0.71829	0.87841	0.999815	405	3	0.17938	0.17106	0.42269	0.99411	216	5	0.17938
MINK1	10	0.71873	0.8788	0.999815	406	3	0.12738	0.22956	0.50237	0.99999	250	4	0.12738
RPS6KB2	10	0.72278	0.88096	0.999815	407	1	0.11146	0.3902	0.68203	0.99999	327	4	0.11146
TIE1	10	0.72437	0.88202	0.999815	408	3	0.00042668	0.38498	0.67807	0.99999	324	4	0.00042668
EGFR	10	0.72521	0.88246	0.999815	409	2	0.16044	0.1501	0.38925	0.971475	202	5	0.16044
PRKCG	10	0.72762	0.88369	0.999815	410	2	0.47374	0.022085	0.093718	0.710581	67	6	0.47374
CDK19	10	0.72952	0.88461	0.999815	411	3	0.098529	0.14178	0.37379	0.951456	199	4	0.098529
NEK3	10	0.73165	0.88589	0.999815	412	3	0.22986	0.10273	0.29688	0.951456	157	5	0.22986
MAPK4	10	0.73292	0.88656	0.999815	413	3	0.27464	0.13049	0.35235	0.951456	184	6	0.27464
MAP3K10	10	0.73487	0.88747	0.999815	414	2	-0.0010692	0.61813	0.8407	0.99999	398	2	-0.0010692
STK38L	10	0.73503	0.88751	0.999815	415	3	0.04967	0.16937	0.42039	0.9933	215	4	0.04967
ALPK2	10	0.74282	0.89176	0.999815	416	1	0.29969	0.1071	0.30536	0.951456	160	6	0.29969
NUAK2	10	0.7431	0.89192	0.999815	417	3	-0.21152	0.067823	0.22395	0.908494	125	4	-0.21152
PRKCA	10	0.74626	0.89363	0.999815	418	3	0.11568	0.24259	0.51897	0.99999	254	5	0.11568
RPS6KA1	10	0.74804	0.89449	0.999815	419	2	0.027163	0.69088	0.87264	0.99999	413	3	0.027163
STK31	10	0.75379	0.89827	0.999815	420	2	0.26108	0.013364	0.062008	0.59434	53	5	0.26108
NTRK1	10	0.75479	0.89884	0.999815	421	3	0.043433	0.41454	0.69922	0.99999	336	4	0.043433
EIF2AK1	10	0.75759	0.90012	0.999815	422	3	0.38278	0.010779	0.051912	0.586919	42	6	0.38278
PRKCI	10	0.7578	0.90016	0.999815	423	2	0.082459	0.48385	0.75001	0.99999	357	4	0.082459
MAP3K8	10	0.75858	0.90061	0.999815	424	2	0.30887	0.040091	0.15233	0.781628	99	7	0.30887
MAP2K4	10	0.76262	0.90324	0.999815	425	1	0.34478	0.094478	0.27989	0.947141	150	6	0.34478
SGK2	10	0.76367	0.90375	0.999815	426	2	-0.18726	0.47269	0.74212	0.99999	355	1	-0.18726
HCK	10	0.76782	0.90558	0.999815	427	3	0.25354	0.055617	0.19629	0.869468	114	6	0.25354
MST1R	10	0.76976	0.90667	0.999815	428	3	0.71835	0.0015852	0.0098133	0.34681	12	7	0.71835
PIM2	10	0.7713	0.90772	0.999815	429	2	-0.053087	0.54031	0.7886	0.99999	375	4	-0.053087
BMPR2	10	0.77171	0.90788	0.999815	430	2	0.088416	0.34936	0.64802	0.99999	304	4	0.088416
PLK2	10	0.77199	0.908	0.999815	431	2	-0.04086	0.242	0.51812	0.99999	252	4	-0.04086
PRKCH	10	0.77207	0.90802	0.999815	432	3	0.28498	0.056192	0.19733	0.869468	115	6	0.28498
EPHA1	10	0.78103	0.91343	0.999815	433	1	0.14978	0.083227	0.25673	0.947141	137	5	0.14978
FGFR4	10	0.78115	0.91349	0.999815	434	3	-0.050581	0.48079	0.74763	0.99999	356	3	-0.050581
BCKDK	10	0.78494	0.91523	0.999815	435	2	0.09357	0.31718	0.60984	0.99999	292	5	0.09357
DSTYK	10	0.7963	0.91876	0.999815	436	1	0.36906	0.014861	0.066919	0.604047	56	7	0.36906
DAPK3	10	0.80357	0.92055	0.999815	437	1	0.13906	0.015712	0.070661	0.618812	58	5	0.13906
CLK4	10	0.81374	0.92349	0.999815	438	2	0.13315	0.18153	0.43788	0.995858	222	5	0.13315
MERTK	10	0.81552	0.92408	0.999815	439	2	0.26237	0.086879	0.26474	0.947141	141	6	0.26237
IRAK4	10	0.82146	0.92577	0.999815	440	2	0.5171	0.012021	0.056901	0.586919	47	7	0.5171
ARAF	10	0.82181	0.92587	0.999815	441	2	0.003887	0.35905	0.65874	0.99999	310	3	0.003887
SGK196	10	0.83038	0.92848	0.999815	442	1	0.15776	0.012502	0.058597	0.586919	50	3	0.15776
MET	10	0.83426	0.92979	0.999815	443	1	0.3939	0.031987	0.12673	0.781628	81	7	0.3939
ROCK2	10	0.83617	0.93035	0.999815	444	2	0.2134	0.13228	0.35559	0.951456	185	5	0.2134
SGK223	10	0.8365	0.93059	0.999815	445	2	0.40127	0.016092	0.07187	0.618812	59	6	0.40127
ACVR1	10	0.83655	0.93059	0.999815	446	2	0.5222	0.0096031	0.047234	0.586919	39	7	0.5222
MAP4K4	10	0.83955	0.93158	0.999815	447	2	0.32812	0.087296	0.2656	0.947141	142	6	0.32812
CDK16	10	0.84067	0.93185	0.999815	448	2	0.2154	0.052428	0.18856	0.864017	110	7	0.2154
EPHA4	10	0.84129	0.9322	0.999815	449	2	0.22843	0.18663	0.44468	0.995858	224	5	0.22843
CHEK2	10	0.84792	0.93427	0.999815	450	1	0.24503	0.20495	0.46966	0.995858	233	5	0.24503
TAOK3	10	0.84863	0.93452	0.999815	451	1	0.49705	0.0013746	0.0085659	0.34681	11	8	0.49705
GSK3A	10	0.85677	0.93729	0.999815	452	2	0.36099	0.0018028	0.010866	0.34681	13	7	0.36099
SCYL2	10	0.85822	0.93784	0.999815	453	2	0.35388	0.040739	0.15441	0.784406	100	7	0.35388
JAK1	10	0.85825	0.93784	0.999815	454	1	0.27834	0.011503	0.055108	0.586919	44	5	0.27834
CASK	10	0.86391	0.93984	0.999815	455	2	0.23525	0.15252	0.39394	0.971475	206	6	0.23525
SIK2	10	0.86887	0.94123	0.999815	456	2	0.42407	0.012024	0.056901	0.586919	48	7	0.42407
RPS6KA6	10	0.86888	0.94123	0.999815	457	2	0.058466	0.11969	0.33052	0.951456	170	4	0.058466
PIM1	10	0.87011	0.94173	0.999815	458	2	-0.032586	0.62619	0.84407	0.99999	400	2	-0.032586
TNK1	10	0.87761	0.94497	0.999815	459	2	0.19913	0.10896	0.30885	0.951456	161	5	0.19913
EPHA10	10	0.87915	0.94561	0.999815	460	2	-0.0062953	0.20503	0.46972	0.995858	235	4	-0.0062953
ERBB3	10	0.88078	0.94626	0.999815	461	2	0.49282	0.052495	0.18879	0.864017	111	6	0.49282
CAMK1D	10	0.888	0.94891	0.999815	462	2	0.41309	0.0054648	0.028972	0.507511	29	6	0.41309
KDR	10	0.88973	0.94934	0.999815	463	2	0.17299	0.31142	0.60309	0.99999	289	4	0.17299
LATS1	10	0.89185	0.95015	0.999815	464	2	0.36887	0.051107	0.18485	0.862067	108	6	0.36887
CHUK	10	0.89405	0.95101	0.999815	465	1	0.39937	0.014191	0.064931	0.604047	54	6	0.39937
CDK20	10	0.89583	0.95167	0.999815	466	2	0.11837	0.5398	0.78831	0.99999	373	4	0.11837
MAPK1	10	0.89644	0.95199	0.999815	467	2	0.16342	0.16846	0.41934	0.9933	214	5	0.16342
TNNI3K	10	0.89689	0.95226	0.999815	468	2	0.0048747	0.37008	0.66755	0.99999	315	3	0.0048747
STK16	10	0.90101	0.95431	0.999815	469	2	0.050253	0.35008	0.64893	0.99999	305	4	0.050253
TRIB3	10	0.90826	0.95779	0.999815	470	2	0.39606	0.02103	0.090424	0.710581	63	6	0.39606
MAPK6	10	0.90867	0.95809	0.999815	471	2	-0.024625	0.38364	0.67684	0.99999	323	4	-0.024625
TEK	10	0.92266	0.96446	0.999815	472	1	0.4112	0.0044072	0.023651	0.444994	27	7	0.4112
HIPK2	10	0.92862	0.96752	0.999815	473	1	0.27341	0.085413	0.26161	0.947141	138	5	0.27341
CSNK2A1	10	0.92916	0.96768	0.999815	474	1	0.39395	0.021309	0.091399	0.710581	64	7	0.39395
LTK	10	0.93093	0.96861	0.999815	475	1	0.18373	0.14227	0.37482	0.951456	200	6	0.18373
MAP2K6	10	0.93145	0.96883	0.999815	476	1	0.21431	0.0043791	0.023515	0.444994	26	6	0.21431
ULK3	10	0.93224	0.96931	0.999815	477	2	0.10765	0.4366	0.71491	0.99999	342	4	0.10765
PRKACG	10	0.94708	0.97284	0.999815	478	1	0.25669	0.077745	0.24463	0.933642	133	6	0.25669
TRPM6	10	0.9491	0.97323	0.999815	479	1	0.54832	0.0030031	0.017064	0.397896	20	8	0.54832
MAP2K2	10	0.95131	0.9737	0.999815	480	1	0.27284	0.12525	0.34235	0.951456	176	6	0.27284
ALPK3	10	0.95629	0.97493	0.999815	481	1	0.33902	0.02414	0.10034	0.717961	71	6	0.33902
Ctrl	100	0.95815	0.97543	0.999815	482	15	0.27441	8.7272e-06	2.9235e-05	0.007426	2	59	0.27441
SNRK	10	0.95866	0.97555	0.999815	483	1	0.36148	0.032855	0.12927	0.781628	83	7	0.36148
TAOK2	10	0.976	0.98153	0.999815	484	1	0.56781	0.00018239	0.001413	0.179455	4	9	0.56781
FYN	10	0.97706	0.9821	0.999815	485	1	0.71511	0.00068894	0.0042196	0.34681	5	8	0.71511
GUCY2C	10	0.98179	0.98459	0.999815	486	1	0.55326	0.0020493	0.012269	0.34681	17	7	0.55326
TBK1	10	0.98267	0.98496	0.999815	487	1	0.34484	0.018622	0.081634	0.679841	61	6	0.34484
EPHB3	10	0.98307	0.98522	0.999815	488	1	0.11053	0.16023	0.40751	0.985785	210	4	0.11053
ROR1	10	0.98642	0.98744	0.999815	489	1	0.22758	0.022666	0.095823	0.712369	68	5	0.22758
PTK2B	10	0.9867	0.98769	0.999815	490	1	0.1835	0.094424	0.27973	0.947141	149	5	0.1835
DAPK2	10	0.98716	0.98818	0.999815	491	1	0.29326	0.011028	0.052828	0.586919	43	7	0.29326
FER	10	0.98762	0.98863	0.999815	492	1	0.28005	0.15468	0.39798	0.971987	208	6	0.28005
NEK7	10	0.98784	0.98874	0.999815	493	1	-0.027153	0.78591	0.91788	0.99999	431	1	-0.027153
ANKK1	10	0.99229	0.9928	0.999815	494	0	0.43404	0.0031654	0.017746	0.397896	22	7	0.43404
STK25	10	0.99255	0.99297	0.999815	495	0	0.4387	0.033628	0.13178	0.781628	85	6	0.4387
YES1	10	0.99383	0.99428	0.999815	496	0	0.39731	0.038393	0.1472	0.781628	93	6	0.39731
CDKL5	10	0.99388	0.99432	0.999815	497	0	0.43632	0.0089156	0.04435	0.586919	38	8	0.43632
DCLK3	10	0.99721	0.99714	0.999815	498	0	0.27087	0.043708	0.1634	0.805873	103	5	0.27087
DYRK1A	10	0.9973	0.99726	0.999815	499	0	0.40779	0.001262	0.0078253	0.34681	9	9	0.40779
VRK3	10	0.99741	0.99728	0.999815	500	0	0.58152	0.0020454	0.01225	0.34681	16	8	0.58152
STK32B	10	0.99748	0.99732	0.999815	501	0	0.15962	0.066948	0.22202	0.908494	122	5	0.15962
ROCK1	10	0.99798	0.99779	0.999815	502	0	0.21922	0.098541	0.28809	0.947141	154	5	0.21922
GSK3B	10	0.99841	0.99828	0.999815	503	0	0.53744	0.0020539	0.012289	0.34681	18	7	0.53744
MAPK3	10	0.99862	0.99845	0.999815	504	0	0.42291	0.0073669	0.037801	0.548656	35	7	0.42291
TAOK1	10	0.99932	0.99923	0.999815	505	0	0.20303	0.053778	0.19181	0.869468	112	6	0.20303
IRAK1	10	0.9996	0.9995	0.999815	506	0	0.81503	1.5907e-07	9.7451e-06	0.00495	1	9	0.81503
PAK4	10	0.99982	0.99976	0.999815	507	0	0.46531	0.0072353	0.037177	0.548656	34	8	0.46531
PAK1	10	0.99986	0.99981	0.999815	508	0	0.54811	0.0013558	0.00841	0.34681	10	9	0.54811

## Sheet: U2OS-MTX300
id	num	neg|score	neg|p-value	neg|fdr	neg|rank	neg|goodsgrna	neg|lfc	pos|score	pos|p-value	pos|fdr	pos|rank	pos|goodsgrna	pos|lfc
TP53RK	10	5.4381e-08	9.7451e-06	0.00099	1	9	-1.3875	0.9882	0.98964	0.99999	483	1	-1.3875
PLK4	10	9.249e-08	9.7451e-06	0.00099	2	10	-1.662	1	0.99999	0.99999	508	0	-1.662
PLK1	10	1.9751e-07	9.7451e-06	0.00099	3	9	-1.3125	0.99993	0.99985	0.99999	505	0	-1.3125
BRD2	10	5.2229e-07	9.7451e-06	0.00099	4	6	-1.1122	0.72278	0.88369	0.99999	405	3	-1.1122
GAK	10	3.6834e-06	9.7451e-06	0.00099	5	10	-1.315	1	0.99999	0.99999	507	0	-1.315
MTOR	10	1.0118e-05	2.9235e-05	0.00165	6	9	-0.8945	0.99988	0.99983	0.99999	504	0	-0.8945
TRRAP	10	1.0953e-05	2.9235e-05	0.00165	7	9	-0.93848	0.99975	0.99974	0.99999	502	0	-0.93848
PKMYT1	10	1.19e-05	2.9235e-05	0.00165	8	8	-1.0545	0.87848	0.94842	0.99999	442	1	-1.0545
RIOK2	10	1.2168e-05	2.9235e-05	0.00165	9	9	-1.1838	0.99394	0.99457	0.99999	489	0	-1.1838
MAP3K9	10	1.7138e-05	6.8215e-05	0.003465	10	9	-1.0633	0.99911	0.99894	0.99999	498	0	-1.0633
RAF1	10	2.0738e-05	0.0001072	0.00495	11	7	-0.97064	0.98705	0.9889	0.99999	479	1	-0.97064
AURKB	10	2.9045e-05	0.00018516	0.007838	12	8	-1.1744	0.95464	0.9773	0.99999	470	1	-1.1744
CDK2	10	3.7305e-05	0.00020465	0.007997	13	9	-0.86775	0.64793	0.84748	0.99999	391	1	-0.86775
PRKDC	10	4.3488e-05	0.00022414	0.008133	14	10	-0.93137	0.99993	0.99985	0.99999	506	0	-0.93137
WEE1	10	4.963e-05	0.00026312	0.008911	15	8	-1.3102	0.99333	0.99393	0.99999	488	0	-1.3102
CDK12	10	6.6081e-05	0.00039955	0.012686	16	8	-0.79857	0.99825	0.99806	0.99999	497	0	-0.79857
ILK	10	7.1599e-05	0.00043853	0.013104	17	8	-0.68868	0.99953	0.99939	0.99999	499	0	-0.68868
MASTL	10	7.4843e-05	0.000497	0.014026	18	8	-1.2326	0.72217	0.88326	0.99999	403	2	-1.2326
CDK7	10	0.00010129	0.00065292	0.017457	19	8	-0.82128	0.88499	0.95062	0.99999	446	1	-0.82128
CDK1	10	0.00011764	0.00080884	0.020545	20	9	-1.1256	0.23019	0.49884	0.99999	250	1	-1.1256
CSNK1A1	10	0.00013458	0.00096476	0.023338	21	9	-1.0465	0.99967	0.9996	0.99999	501	0	-1.0465
PKN2	10	0.00017713	0.0013351	0.029918	22	8	-0.94936	0.43708	0.70896	0.99999	332	2	-0.94936
ATR	10	0.00018081	0.0013546	0.029918	23	8	-0.83507	0.67631	0.86122	0.99999	396	2	-0.83507
TEK	10	0.00022804	0.0015884	0.033622	24	8	-0.556	0.97987	0.985	0.99999	478	1	-0.556
RIOK1	10	0.00039705	0.002485	0.050495	25	9	-0.72588	0.99095	0.99153	0.99999	484	1	-0.72588
KSR2	10	0.00049301	0.0029138	0.056754	26	8	-0.6767	0.67471	0.86028	0.99999	395	2	-0.6767
GSG2	10	0.00052132	0.0030502	0.056754	27	8	-0.74576	0.082815	0.25268	0.891399	144	2	-0.74576
TLK2	10	0.00054195	0.0031282	0.056754	28	8	-0.90664	0.50545	0.76128	0.99999	363	1	-0.90664
IGF1R	10	0.00067247	0.0039468	0.069136	29	6	-0.73202	0.41334	0.69097	0.99999	324	2	-0.73202
PTK2	10	0.00071288	0.0043171	0.072757	30	8	-0.7625	0.0048251	0.025425	0.587084	22	1	-0.7625
CLK3	10	0.000753	0.0046484	0.072757	31	9	-0.67327	0.98773	0.98931	0.99999	481	1	-0.67327
BUB1	10	0.00076412	0.0046679	0.072757	32	7	-0.94527	0.99772	0.99757	0.99999	495	0	-0.94527
AURKA	10	0.00077287	0.0047264	0.072757	33	7	-0.78133	0.91597	0.96259	0.99999	457	2	-0.78133
CDK9	10	0.00089699	0.0053695	0.080227	34	7	-0.78703	0.97807	0.98426	0.99999	477	1	-0.78703
TRIM33	10	0.0011247	0.0068118	0.098868	35	8	-0.70318	0.73297	0.88894	0.99999	410	1	-0.70318
STK11	10	0.0011579	0.0071626	0.101073	36	8	-0.85595	0.99979	0.99976	0.99999	503	0	-0.85595
CHEK1	10	0.0012386	0.0076304	0.104763	37	6	-1.0956	0.13171	0.35432	0.938289	189	2	-1.0956
MAP3K7	10	0.0018225	0.010788	0.13661	38	5	-0.48583	0.99245	0.99305	0.99999	487	0	-0.48583
TTK	10	0.0018539	0.0111	0.13661	39	6	-0.77969	0.20695	0.46717	0.998098	235	2	-0.77969
BUB1B	10	0.0018661	0.011178	0.13661	40	8	-0.5871	0.98747	0.98923	0.99999	480	1	-0.5871
TRIM28	10	0.0018858	0.011275	0.13661	41	7	-0.79187	0.94721	0.9759	0.99999	468	1	-0.79187
CDK6	10	0.0018878	0.011295	0.13661	42	6	-0.74166	0.30329	0.59169	0.99999	282	3	-0.74166
SMG1	10	0.0020513	0.012035	0.142183	43	6	-0.48457	0.99695	0.99705	0.99999	492	0	-0.48457
CDC7	10	0.0023575	0.013633	0.154785	44	7	-0.55133	0.10055	0.29043	0.900509	163	3	-0.55133
TESK1	10	0.0023697	0.013711	0.154785	45	5	-0.30456	0.724	0.88449	0.99999	407	2	-0.30456
DMPK	10	0.0028304	0.01607	0.177464	46	5	-0.37051	0.52654	0.77681	0.99999	369	3	-0.37051
WNK4	10	0.003047	0.017005	0.1838	47	6	-0.73896	0.31957	0.61165	0.99999	293	3	-0.73896
CSK	10	0.0033505	0.018233	0.192966	48	7	-0.56873	0.97124	0.98147	0.99999	474	1	-0.56873
MAP2K7	10	0.0036937	0.01989	0.202277	49	8	-0.48661	0.95777	0.97795	0.99999	471	1	-0.48661
PHKG1	10	0.0036995	0.019909	0.202277	50	8	-0.48779	0.89956	0.95557	0.99999	455	1	-0.48779
MAPK8	10	0.0053761	0.02827	0.281596	51	8	-0.50294	0.88582	0.95076	0.99999	448	1	-0.50294
RPS6KL1	10	0.0063534	0.032909	0.321497	52	6	-0.74871	0.63409	0.84046	0.99999	389	2	-0.74871
ERN2	10	0.006812	0.035131	0.336727	53	6	-0.56904	0.36932	0.65778	0.99999	307	4	-0.56904
TGFBR1	10	0.0071549	0.036534	0.341404	54	6	-0.73411	0.89756	0.95475	0.99999	453	2	-0.73411
BRD4	10	0.0072378	0.036963	0.341404	55	7	-0.55937	0.97353	0.98233	0.99999	475	1	-0.55937
TAF1	10	0.0077096	0.03899	0.351741	56	6	-0.36093	0.92044	0.96426	0.99999	459	2	-0.36093
MAPK15	10	0.0078139	0.039497	0.351741	57	5	-0.3733	0.7529	0.89913	0.99999	415	3	-0.3733
MAP3K6	10	0.0079994	0.040159	0.351741	58	6	-0.502	0.37008	0.65837	0.99999	308	2	-0.502
PDPK1	10	0.009117	0.045402	0.384406	59	7	-0.54067	0.9996	0.99952	0.99999	500	0	-0.54067
MYLK3	10	0.0091179	0.045402	0.384406	60	6	-0.22549	0.17222	0.41747	0.980905	216	4	-0.22549
MAP2K1	10	0.0093333	0.046162	0.384434	61	8	-0.37709	0.94251	0.97475	0.99999	466	1	-0.37709
PRPF4B	10	0.010331	0.049788	0.407937	62	7	-0.52589	0.76473	0.90558	0.99999	420	2	-0.52589
RPS6KA5	10	0.011192	0.052964	0.427078	63	7	-0.9597	0.48983	0.75054	0.99999	354	2	-0.9597
ALK	10	0.011503	0.054153	0.429842	64	4	-0.11802	0.39637	0.67852	0.99999	317	4	-0.11802
SBK1	10	0.013991	0.06308	0.492993	65	5	-0.27085	0.22548	0.49239	0.99999	246	4	-0.27085
MELK	10	0.015356	0.06803	0.523627	66	6	-0.69971	0.21312	0.47547	0.998098	242	2	-0.69971
STK4	10	0.01632	0.071714	0.543742	67	4	0.061416	0.28682	0.57074	0.99999	280	4	0.061416
TGFBR2	10	0.016695	0.072805	0.543899	68	7	-0.37122	0.77605	0.91158	0.99999	424	1	-0.37122
TLK1	10	0.01928	0.083135	0.603472	69	6	-0.57294	0.24233	0.51488	0.99999	260	3	-0.57294
MAPK1	10	0.019503	0.083973	0.603472	70	6	-0.45462	0.85248	0.94039	0.99999	437	1	-0.45462
MATK	10	0.019607	0.084344	0.603472	71	7	-0.38962	0.87238	0.9462	0.99999	441	2	-0.38962
VRK1	10	0.02001	0.085903	0.606092	72	6	-0.37655	0.25604	0.53223	0.99999	265	2	-0.37655
PAK4	10	0.02103	0.089547	0.611972	73	6	-0.41286	0.31024	0.60034	0.99999	285	1	-0.41286
MAP2K3	10	0.021124	0.089801	0.611972	74	5	-0.32826	0.72599	0.88549	0.99999	408	2	-0.32826
SRPK1	10	0.021277	0.090424	0.611972	75	7	-0.45655	0.99163	0.99216	0.99999	486	1	-0.45655
BRAF	10	0.021662	0.091555	0.611972	76	7	-0.2733	0.78597	0.91667	0.99999	427	3	-0.2733
PRKD2	10	0.023198	0.096856	0.631315	77	7	-0.36052	0.12961	0.35025	0.938289	187	3	-0.36052
MAP3K1	10	0.023253	0.096934	0.631315	78	6	-0.53186	0.30608	0.59469	0.99999	283	2	-0.53186
NEK2	10	0.023822	0.098376	0.632598	79	5	-0.27384	0.99546	0.99578	0.99999	490	0	-0.27384
BCKDK	10	0.025807	0.10555	0.670235	80	7	-0.47431	0.97084	0.98136	0.99999	473	1	-0.47431
CDK4	10	0.026937	0.10929	0.68543	81	6	-0.38099	0.6097	0.82951	0.99999	383	3	-0.38099
ADRBK1	10	0.027695	0.11167	0.691801	82	2	0.3404	0.020843	0.088534	0.713893	63	5	0.3404
MAP4K5	10	0.028585	0.11516	0.703265	83	6	-0.49831	0.39088	0.67429	0.99999	315	3	-0.49831
TESK2	10	0.02893	0.11629	0.703265	84	7	-0.3424	0.99663	0.99681	0.99999	491	0	-0.3424
SIK2	10	0.030013	0.11991	0.716657	85	7	-0.36881	0.88135	0.94943	0.99999	443	2	-0.36881
MAPK3	10	0.030565	0.12175	0.719146	86	7	-0.32198	0.62539	0.83612	0.99999	388	2	-0.32198
DYRK2	10	0.031666	0.12535	0.731934	87	6	-0.42673	0.62459	0.83571	0.99999	387	1	-0.42673
AKT3	10	0.03548	0.13742	0.793261	88	5	-0.12486	0.00867	0.043141	0.601748	35	4	-0.12486
CDK13	10	0.037496	0.14361	0.819724	89	7	-0.23972	0.97693	0.98366	0.99999	476	1	-0.23972
FGR	10	0.037931	0.14539	0.820627	90	7	-0.4258	0.4252	0.69998	0.99999	328	1	-0.4258
PRKG1	10	0.039148	0.14927	0.833261	91	7	-0.29107	0.96869	0.98083	0.99999	472	1	-0.29107
PDIK1L	10	0.040714	0.15394	0.850032	92	5	-0.384	0.022263	0.093465	0.730465	65	4	-0.384
TRIM24	10	0.042678	0.16026	0.867653	93	1	0.46292	0.01028	0.049534	0.601748	39	7	0.46292
TAF1L	10	0.042812	0.16055	0.867653	94	4	-0.028862	0.061114	0.20462	0.878819	117	3	-0.028862
PLK3	10	0.043578	0.16267	0.86988	95	7	-0.33521	0.36624	0.65505	0.99999	304	2	-0.33521
AXL	10	0.045741	0.16889	0.892756	96	6	-0.26151	0.99779	0.99763	0.99999	496	0	-0.26151
MAPK11	10	0.046761	0.17137	0.892756	97	6	-0.36436	0.35303	0.64431	0.99999	300	3	-0.36436
CSNK2A2	10	0.047136	0.17222	0.892756	98	6	-0.38275	0.93335	0.97025	0.99999	464	2	-0.38275
CAMK1	10	0.050774	0.18103	0.924901	99	6	-0.4237	0.45282	0.72148	0.99999	341	3	-0.4237
PRKCI	10	0.051279	0.18207	0.924901	100	5	-0.33653	0.91179	0.96103	0.99999	456	1	-0.33653
NRBP1	10	0.053227	0.18639	0.937506	101	6	-0.28168	0.6671	0.85627	0.99999	394	3	-0.28168
RYK	10	0.05492	0.1906	0.939415	102	6	-0.40901	0.75519	0.90061	0.99999	416	3	-0.40901
EGFR	10	0.055271	0.19142	0.939415	103	4	-0.017319	0.38732	0.67143	0.99999	314	3	-0.017319
PKN3	10	0.055872	0.19265	0.939415	104	6	-0.34732	0.58257	0.81782	0.99999	380	2	-0.34732
CDK8	10	0.056514	0.19417	0.939415	105	6	-0.37841	0.98795	0.98943	0.99999	482	1	-0.37841
DAPK3	10	0.057452	0.19637	0.941108	106	5	-0.23381	0.23599	0.50679	0.99999	255	4	-0.23381
MKNK1	10	0.059285	0.20076	0.953132	107	4	0.09539	0.014274	0.063859	0.63609	51	5	0.09539
PDK2	10	0.061956	0.20701	0.973735	108	6	-0.26663	0.048769	0.17569	0.849757	104	3	-0.26663
RPS6KA1	10	0.064165	0.212	0.975161	109	5	-0.25861	0.0067492	0.034819	0.601748	24	3	-0.25861
LMTK3	10	0.064763	0.21323	0.975161	110	3	0.14456	0.17463	0.42107	0.98122	218	5	0.14456
MAP2K2	10	0.0651	0.21401	0.975161	111	6	-0.37825	0.15193	0.38853	0.9489	208	2	-0.37825
LCK	10	0.066213	0.21666	0.975161	112	6	-0.29196	0.80974	0.92805	0.99999	432	2	-0.29196
TXK	10	0.066582	0.21748	0.975161	113	4	0.071293	0.89783	0.95483	0.99999	454	2	0.071293
MAP4K1	10	0.067338	0.21961	0.975161	114	5	-0.26979	0.16802	0.41184	0.973083	215	3	-0.26979
CDK11A	10	0.067936	0.22076	0.975161	115	6	-0.43026	0.95368	0.97709	0.99999	469	1	-0.43026
EIF2AK1	10	0.070431	0.22668	0.978678	116	6	-0.3532	0.54785	0.79287	0.99999	372	1	-0.3532
LMTK2	10	0.070499	0.22682	0.978678	117	3	0.35294	0.035898	0.13876	0.829295	85	6	0.35294
TEC	10	0.070806	0.22758	0.978678	118	6	-0.37995	0.70454	0.87461	0.99999	400	3	-0.37995
CSNK1G1	10	0.073085	0.23223	0.978678	119	6	-0.33933	0.99735	0.99734	0.99999	493	0	-0.33933
NUAK1	10	0.07347	0.23298	0.978678	120	6	-0.39388	0.411	0.68906	0.99999	323	3	-0.39388
NLK	10	0.078014	0.2421	0.978678	121	5	-0.25475	0.26169	0.53932	0.99999	268	2	-0.25475
HSPB8	10	0.078233	0.24253	0.978678	122	3	-0.083059	0.76838	0.90724	0.99999	422	2	-0.083059
CDK20	10	0.078585	0.24329	0.978678	123	5	-0.14723	0.76976	0.90796	0.99999	423	3	-0.14723
MAST1	10	0.078999	0.24395	0.978678	124	6	-0.32822	0.1368	0.36411	0.938289	194	1	-0.32822
PKDCC	10	0.07923	0.24449	0.978678	125	3	0.030601	0.1959	0.45128	0.998098	227	3	0.030601
CDK3	10	0.079262	0.24461	0.978678	126	5	-0.16345	0.77905	0.91328	0.99999	425	2	-0.16345
PKN1	10	0.079304	0.24467	0.978678	127	4	0.044283	0.45214	0.72095	0.99999	340	3	0.044283
PNCK	10	0.08018	0.24689	0.97985	128	4	-0.1444	0.037589	0.14412	0.837897	87	4	-0.1444
CAMKK1	10	0.082102	0.25132	0.982445	129	5	-0.20457	0.13511	0.36054	0.938289	192	3	-0.20457
SCYL1	10	0.082128	0.25141	0.982445	130	4	-0.060753	0.80072	0.92421	0.99999	430	3	-0.060753
TNK1	10	0.084603	0.25699	0.996561	131	6	-0.2448	0.93231	0.96974	0.99999	462	1	-0.2448
MAST4	10	0.086388	0.261	0.999561	132	4	0.0094573	0.49492	0.75406	0.99999	357	2	0.0094573
RET	10	0.087997	0.26453	0.999561	133	4	-0.1092	0.078184	0.24219	0.878819	140	4	-0.1092
GSK3A	10	0.08824	0.26498	0.999561	134	6	-0.28983	0.39695	0.67899	0.99999	318	2	-0.28983
WNK2	10	0.091547	0.27182	0.999561	135	6	-0.30241	0.51963	0.77194	0.99999	368	2	-0.30241
NRBP2	10	0.095539	0.28012	0.999561	136	5	-0.27609	0.61979	0.83335	0.99999	385	3	-0.27609
PXK	10	0.09975	0.28864	0.999561	137	2	0.26505	0.092442	0.27316	0.899165	150	6	0.26505
MAPKAPK5	10	0.10036	0.29018	0.999561	138	5	-0.18523	0.66566	0.85553	0.99999	393	2	-0.18523
BCR	10	0.10146	0.29287	0.999561	139	4	0.013992	0.070357	0.22594	0.878819	126	4	0.013992
CSNK1D	10	0.10273	0.29529	0.999561	140	5	-0.24544	0.81616	0.9299	0.99999	433	1	-0.24544
NPR1	10	0.10632	0.30232	0.999561	141	6	-0.27491	0.2378	0.50907	0.99999	257	3	-0.27491
CDK10	10	0.10931	0.30827	0.999561	142	3	0.21539	0.1093	0.30805	0.900509	171	6	0.21539
IKBKB	10	0.11136	0.31211	0.999561	143	4	0.375	0.04915	0.17677	0.849757	105	6	0.375
AKT1	10	0.11182	0.31302	0.999561	144	6	-0.23337	0.93272	0.97005	0.99999	463	2	-0.23337
FLT4	10	0.11279	0.31513	0.999561	145	3	-0.010637	0.68472	0.8651	0.99999	398	2	-0.010637
MAST3	10	0.11833	0.32631	0.999561	146	5	-0.21181	0.79676	0.9224	0.99999	429	2	-0.21181
MARK4	10	0.11969	0.32957	0.999561	147	4	0.098411	0.13998	0.37046	0.938289	198	4	0.098411
PRKD1	10	0.12362	0.33814	0.999561	148	6	-0.24916	0.53408	0.78217	0.99999	371	2	-0.24916
STRADB	10	0.12661	0.34436	0.999561	149	6	-0.32948	0.71978	0.88221	0.99999	402	2	-0.32948
CLK2	10	0.12667	0.34448	0.999561	150	5	-0.28825	0.27291	0.55353	0.99999	270	4	-0.28825
TAOK2	10	0.12697	0.34526	0.999561	151	3	0.071104	0.092893	0.2742	0.899165	151	5	0.071104
ROCK2	10	0.12829	0.34742	0.999561	152	3	0.18832	0.012925	0.059026	0.60604	49	5	0.18832
IRAK1	10	0.12873	0.34834	0.999561	153	6	-0.22557	0.88192	0.94967	0.99999	444	1	-0.22557
FGFR3	10	0.13105	0.35296	0.999561	154	6	-0.26113	0.032246	0.12701	0.812191	79	3	-0.26113
HIPK1	10	0.13256	0.35582	0.999561	155	4	-0.068179	0.4139	0.69146	0.99999	325	4	-0.068179
EPHB4	10	0.13473	0.35978	0.999561	156	6	-0.2239	0.34138	0.63424	0.99999	299	4	-0.2239
NEK8	10	0.1368	0.36414	0.999561	157	2	0.20237	0.13876	0.36759	0.938289	197	6	0.20237
ROR2	10	0.1376	0.36529	0.999561	158	6	-0.22194	0.82146	0.93127	0.99999	435	2	-0.22194
PRKCE	10	0.13964	0.36972	0.999561	159	6	-0.23372	0.60492	0.8276	0.99999	381	2	-0.23372
SRPK2	10	0.1398	0.37013	0.999561	160	5	-0.32088	0.31576	0.60697	0.99999	291	2	-0.32088
SIK1	10	0.14019	0.37073	0.999561	161	4	-0.12625	0.88854	0.95164	0.99999	450	2	-0.12625
PIM3	10	0.14198	0.37422	0.999561	162	6	-0.17232	0.60826	0.82894	0.99999	382	1	-0.17232
STK17A	10	0.14258	0.37533	0.999561	163	5	-0.2231	0.42638	0.70068	0.99999	329	2	-0.2231
ABL1	10	0.14275	0.37566	0.999561	164	4	0.06937	0.65813	0.852	0.99999	392	3	0.06937
CAMKK2	10	0.14316	0.37634	0.999561	165	4	-0.02551	0.45285	0.72153	0.99999	342	3	-0.02551
DYRK1B	10	0.14362	0.3773	0.999561	166	4	0.076763	0.11013	0.30981	0.900509	173	5	0.076763
PRKCZ	10	0.14485	0.3789	0.999561	167	5	-0.22625	0.31163	0.60194	0.99999	287	2	-0.22625
EPHB1	10	0.14573	0.38009	0.999561	168	4	0.021894	0.028509	0.1149	0.810712	72	4	0.021894
MAP3K2	10	0.14681	0.3818	0.999561	169	5	-0.28651	0.14187	0.37391	0.938289	202	2	-0.28651
PTK6	10	0.14859	0.38459	0.999561	170	5	-0.10694	0.47034	0.73553	0.99999	349	4	-0.10694
MAPK7	10	0.15581	0.39509	0.999561	171	4	0.11367	0.32397	0.61738	0.99999	296	3	0.11367
EPHA6	10	0.1616	0.40324	0.999561	172	5	-0.18094	0.83027	0.9337	0.99999	436	2	-0.18094
NEK1	10	0.16246	0.40439	0.999561	173	5	-0.23443	0.9976	0.99746	0.99999	494	0	-0.23443
SGK494	10	0.16353	0.40605	0.999561	174	4	0.3714	0.075807	0.2372	0.878819	135	6	0.3714
KDR	10	0.16872	0.41349	0.999561	175	3	0.12389	0.23884	0.5102	0.99999	258	4	0.12389
NUAK2	10	0.17035	0.41554	0.999561	176	3	-0.15849	0.73797	0.89127	0.99999	412	3	-0.15849
CSNK1A1L	10	0.17173	0.41751	0.999561	177	4	-0.0155	0.49981	0.75742	0.99999	361	4	-0.0155
MAPK13	10	0.17424	0.42113	0.999561	178	4	-0.20027	0.58169	0.81735	0.99999	379	3	-0.20027
ZAP70	10	0.17824	0.42702	0.999561	179	5	-0.16491	0.23461	0.50463	0.99999	253	4	-0.16491
CDKL4	10	0.18189	0.43261	0.999561	180	5	-0.1547	0.1427	0.37516	0.938289	203	4	-0.1547
MAP2K4	10	0.18424	0.43573	0.999561	181	4	-0.013232	0.6881	0.8665	0.99999	399	3	-0.013232
TRIB3	10	0.18496	0.43694	0.999561	182	2	0.32109	0.0083032	0.04168	0.601748	33	8	0.32109
DDR1	10	0.18831	0.44142	0.999561	183	4	-0.0054763	0.81868	0.93061	0.99999	434	2	-0.0054763
RIPK2	10	0.19251	0.44739	0.999561	184	3	0.0092368	0.55068	0.79484	0.99999	374	3	0.0092368
C9orf96	10	0.19553	0.45138	0.999561	185	5	-0.16065	0.76049	0.90353	0.99999	417	2	-0.16065
PDGFRA	10	0.19748	0.45378	0.999561	186	3	0.23233	0.098402	0.28589	0.900409	161	6	0.23233
DCLK2	10	0.19907	0.45637	0.999561	187	3	0.085304	0.072022	0.2297	0.878819	127	4	0.085304
DYRK4	10	0.20603	0.46658	0.999561	188	4	0.037609	0.14573	0.37923	0.939176	205	4	0.037609
LIMK1	10	0.20656	0.46715	0.999561	189	3	-0.011422	0.096736	0.28236	0.899165	158	3	-0.011422
SYK	10	0.20853	0.46968	0.999561	190	4	-0.057117	0.10581	0.30137	0.900509	168	1	-0.057117
CDKL1	10	0.21043	0.47224	0.999561	191	5	-0.17727	0.36876	0.65743	0.99999	305	3	-0.17727
ERBB3	10	0.21078	0.47267	0.999561	192	5	-0.19809	0.88691	0.95109	0.99999	449	2	-0.19809
TYK2	10	0.21458	0.47769	0.999561	193	3	-0.0015458	0.2661	0.54505	0.99999	269	2	-0.0015458
TBK1	10	0.21531	0.47878	0.999561	194	2	0.23266	0.0521	0.18328	0.866509	107	6	0.23266
MARK1	10	0.22097	0.4866	0.999561	195	5	-0.077827	0.4781	0.74102	0.99999	352	3	-0.077827
EIF2AK4	10	0.2224	0.48853	0.999561	196	5	-0.17906	0.88248	0.94982	0.99999	445	2	-0.17906
PRKG2	10	0.22251	0.48878	0.999561	197	3	0.20589	0.096312	0.28149	0.899165	156	6	0.20589
AKT2	10	0.2228	0.48921	0.999561	198	5	-0.2255	0.21009	0.4713	0.998098	239	2	-0.2255
GRK4	10	0.22768	0.49586	0.999561	199	5	-0.086397	0.28061	0.56326	0.99999	275	4	-0.086397
NEK10	10	0.22866	0.49736	0.999561	200	5	-0.23525	0.36367	0.65314	0.99999	303	1	-0.23525
TNNI3K	10	0.23599	0.50695	0.999561	201	4	0.017158	0.23628	0.50712	0.99999	256	2	0.017158
RNASEL	10	0.23758	0.50894	0.999561	202	5	-0.05052	0.31392	0.60475	0.99999	289	5	-0.05052
YES1	10	0.23799	0.50931	0.999561	203	5	-0.28464	0.47827	0.74116	0.99999	353	2	-0.28464
SIK3	10	0.2383	0.50972	0.999561	204	4	0.047512	0.43696	0.70889	0.99999	331	3	0.047512
PINK1	10	0.23931	0.51081	0.999561	205	1	0.092198	0.61178	0.83015	0.99999	384	3	0.092198
SRPK3	10	0.24723	0.52116	0.999561	206	5	-0.15798	0.21823	0.48235	0.99999	243	4	-0.15798
MAP3K12	10	0.24854	0.52264	0.999561	207	4	-0.076561	0.33744	0.63085	0.99999	297	3	-0.076561
JAK3	10	0.2502	0.52492	0.999561	208	5	-0.053442	0.54916	0.79373	0.99999	373	4	-0.053442
ACVR2B	10	0.25137	0.52644	0.999561	209	5	-0.17371	0.27328	0.55413	0.99999	271	3	-0.17371
PIK3R4	10	0.25281	0.52808	0.999561	210	2	0.19854	0.25834	0.53498	0.99999	266	5	0.19854
ABL2	10	0.25362	0.52897	0.999561	211	5	-0.19041	0.46942	0.7349	0.99999	348	3	-0.19041
EPHB2	10	0.25705	0.53349	0.999561	212	5	-0.12885	0.49904	0.75689	0.99999	360	3	-0.12885
TSSK3	10	0.25847	0.53517	0.999561	213	4	-0.17274	0.99126	0.99182	0.99999	485	1	-0.17274
ULK4	10	0.2599	0.53718	0.999561	214	4	0.047864	0.56266	0.80335	0.99999	376	3	0.047864
TRPM7	10	0.2618	0.53956	0.999561	215	5	-0.12366	0.40863	0.68712	0.99999	322	4	-0.12366
MARK3	10	0.26652	0.54564	0.999561	216	3	0.35914	0.00050637	0.0029917	0.217115	7	6	0.35914
PDGFRB	10	0.26852	0.54772	0.999561	217	4	0.19196	0.063304	0.20976	0.878819	120	5	0.19196
TIE1	10	0.27142	0.55144	0.999561	218	4	0.0152	0.19762	0.45341	0.998098	229	5	0.0152
MINK1	10	0.27178	0.55207	0.999561	219	4	0.10546	0.093495	0.27541	0.899165	152	4	0.10546
TRPM6	10	0.27461	0.55589	0.999561	220	3	0.1738	0.45047	0.71964	0.99999	336	4	0.1738
KIAA1804	10	0.27538	0.55677	0.999561	221	5	-0.1847	0.45054	0.71972	0.99999	337	2	-0.1847
ULK3	10	0.27583	0.55737	0.999561	222	5	-0.076134	0.30837	0.59773	0.99999	284	4	-0.076134
CSNK1G3	10	0.27628	0.55791	0.999561	223	4	0.20127	0.20378	0.46253	0.998098	233	5	0.20127
STK32B	10	0.27671	0.55842	0.999561	224	5	-0.18783	0.47547	0.73911	0.99999	350	4	-0.18783
UHMK1	10	0.27716	0.5592	0.999561	225	5	-0.14587	0.51651	0.76942	0.99999	367	4	-0.14587
EPHA1	10	0.27938	0.56172	0.999561	226	5	0.0080581	0.27494	0.55624	0.99999	273	5	0.0080581
ALPK1	10	0.2816	0.56431	0.999561	227	5	-0.15232	0.17336	0.41901	0.980905	217	4	-0.15232
PIM1	10	0.28204	0.5647	0.999561	228	5	-0.32581	0.21824	0.48239	0.99999	244	3	-0.32581
CHUK	10	0.2825	0.56532	0.999561	229	5	-0.17649	0.74735	0.89622	0.99999	413	2	-0.17649
DSTYK	10	0.2866	0.57066	0.999561	230	5	-0.052743	0.94101	0.97391	0.99999	465	2	-0.052743
FES	10	0.28757	0.57212	0.999561	231	3	0.11085	0.063101	0.20929	0.878819	119	5	0.11085
ADCK4	10	0.28777	0.57234	0.999561	232	3	0.059886	0.86165	0.94312	0.99999	438	2	0.059886
ACVR2A	10	0.28919	0.57435	0.999561	233	4	0.14009	0.13032	0.35163	0.938289	188	5	0.14009
MAST2	10	0.29194	0.57762	0.999561	234	5	-0.20294	0.053778	0.18731	0.866509	108	3	-0.20294
NEK9	10	0.29244	0.57801	0.999561	235	4	0.057556	0.31346	0.60424	0.99999	288	5	0.057556
CDK16	10	0.29486	0.58068	0.999561	236	2	0.44058	0.021805	0.091984	0.730121	64	7	0.44058
EPHA8	10	0.30287	0.59109	0.999561	237	4	0.11631	0.28878	0.5737	0.99999	281	5	0.11631
EPHA4	10	0.3033	0.59163	0.999561	238	3	0.38863	0.023681	0.098065	0.743535	67	6	0.38863
STK31	10	0.30487	0.59341	0.999561	239	4	-0.051294	0.45931	0.72691	0.99999	345	4	-0.051294
TRIB1	10	0.30504	0.5935	0.999561	240	5	-0.16775	0.24485	0.5178	0.99999	262	3	-0.16775
CAMK2A	10	0.30787	0.59695	0.999561	241	4	0.18783	0.1467	0.38085	0.939176	206	5	0.18783
TRIB2	10	0.30867	0.59801	0.999561	242	4	0.11968	0.08155	0.24974	0.891399	142	5	0.11968
NEK3	10	0.30886	0.59818	0.999561	243	1	0.23991	0.20262	0.46107	0.998098	232	5	0.23991
MYO3B	10	0.31024	0.60029	0.999561	244	4	-0.044807	0.79211	0.92012	0.99999	428	2	-0.044807
ADCK1	10	0.31253	0.60298	0.999561	245	5	-0.2093	0.27626	0.5579	0.99999	274	4	-0.2093
CAMK2D	10	0.313	0.60374	0.999561	246	5	-0.05685	0.56736	0.80723	0.99999	377	4	-0.05685
TTN	10	0.31392	0.60469	0.999561	247	5	-0.1355	0.4081	0.68678	0.99999	321	4	-0.1355
EPHA3	10	0.31491	0.60582	0.999561	248	4	-0.15139	0.76287	0.90484	0.99999	419	2	-0.15139
MST1R	10	0.31693	0.60841	0.999561	249	4	0.22142	0.13874	0.36752	0.938289	196	5	0.22142
BMPR1B	10	0.31811	0.60968	0.999561	250	5	-0.10366	0.21239	0.47461	0.998098	241	4	-0.10366
EPHA2	10	0.31987	0.61196	0.999561	251	2	0.29248	0.023348	0.097227	0.743535	66	7	0.29248
TRIO	10	0.32047	0.61272	0.999561	252	4	0.099112	0.042366	0.15901	0.837897	96	5	0.099112
NPR2	10	0.32746	0.62182	0.999561	253	5	-0.21425	0.71202	0.878	0.99999	401	3	-0.21425
SRC	10	0.32751	0.62186	0.999561	254	3	0.042518	0.4378	0.70945	0.99999	333	4	0.042518
TSSK6	10	0.32834	0.62295	0.999561	255	3	0.013113	0.45086	0.71996	0.99999	339	4	0.013113
BLK	10	0.3291	0.62379	0.999561	256	4	0.20677	0.016805	0.073117	0.687844	54	5	0.20677
AAK1	10	0.32961	0.62418	0.999561	257	4	0.15063	0.3981	0.67998	0.99999	319	4	0.15063
PHKG2	10	0.32982	0.62451	0.999561	258	5	-0.15626	0.92644	0.96711	0.99999	461	2	-0.15626
EPHA10	10	0.33076	0.62541	0.999561	259	5	-0.094062	0.94625	0.97576	0.99999	467	1	-0.094062
MAP3K13	10	0.33186	0.62672	0.999561	260	4	0.17256	0.45297	0.72159	0.99999	343	4	0.17256
TTBK1	10	0.33342	0.62812	0.999561	261	4	-0.057118	0.28145	0.56405	0.99999	276	4	-0.057118
MAPK10	10	0.33353	0.62827	0.999561	262	3	0.108	0.42234	0.69787	0.99999	326	4	0.108
PDK4	10	0.33477	0.62915	0.999561	263	3	0.14225	0.10628	0.30207	0.900509	169	5	0.14225
TYRO3	10	0.33729	0.63124	0.999561	264	4	-0.057297	0.76156	0.90406	0.99999	418	3	-0.057297
AURKC	10	0.34541	0.63829	0.999561	265	4	-0.025918	0.21131	0.47302	0.998098	240	4	-0.025918
ERBB4	10	0.34655	0.63944	0.999561	266	3	0.22082	0.1847	0.43593	0.998098	221	5	0.22082
OBSCN	10	0.35067	0.64287	0.999561	267	2	0.25637	0.12579	0.3427	0.938289	184	6	0.25637
SBK2	10	0.3553	0.64648	0.999561	268	4	-0.026213	0.38498	0.66967	0.99999	313	4	-0.026213
SGK3	10	0.35755	0.64845	0.999561	269	4	-0.076695	0.49247	0.75247	0.99999	356	4	-0.076695
MAP2K6	10	0.3585	0.64932	0.999561	270	2	0.63668	0.00040688	0.002563	0.216997	6	6	0.63668
CDKL3	10	0.36367	0.65355	0.999561	271	4	0.2291	0.13303	0.3567	0.938289	191	6	0.2291
RPS6KA2	10	0.36515	0.65461	0.999561	272	4	-0.035062	0.75278	0.89909	0.99999	414	3	-0.035062
PRKCB	10	0.36577	0.65509	0.999561	273	2	0.43241	0.018985	0.082005	0.698182	59	6	0.43241
ERN1	10	0.37036	0.65895	0.999561	274	4	-0.11748	0.27461	0.55585	0.99999	272	4	-0.11748
HIPK2	10	0.37323	0.66137	0.999561	275	4	-0.033551	0.15146	0.38769	0.9489	207	3	-0.033551
GUCY2D	10	0.37453	0.66238	0.999561	276	4	-0.097569	0.7363	0.89059	0.99999	411	3	-0.097569
DYRK3	10	0.37609	0.66371	0.999561	277	4	-0.055628	0.3403	0.63328	0.99999	298	3	-0.055628
CDKL2	10	0.37769	0.66486	0.999561	278	2	0.3081	0.054087	0.18803	0.866509	109	5	0.3081
DCLK1	10	0.37785	0.66495	0.999561	279	3	-0.03062	0.46089	0.7283	0.99999	346	4	-0.03062
ACVR1	10	0.37895	0.66558	0.999561	280	1	0.13576	0.24061	0.5127	0.99999	259	4	0.13576
ADCK3	10	0.3876	0.67183	0.999561	281	4	0.0048376	0.72221	0.88326	0.99999	404	3	0.0048376
STK32C	10	0.38956	0.67351	0.999561	282	3	0.22354	0.12486	0.34076	0.938289	182	5	0.22354
NTRK1	10	0.39548	0.67811	0.999561	283	4	0.057903	0.042678	0.16018	0.837897	97	5	0.057903
GRK6	10	0.39695	0.6793	0.999561	284	4	0.094402	0.077676	0.24122	0.878819	138	5	0.094402
STYK1	10	0.40153	0.68253	0.999561	285	4	-0.14761	0.20947	0.47044	0.998098	238	3	-0.14761
CLK1	10	0.40442	0.6845	0.999561	286	4	0.19351	0.0009667	0.0057009	0.289604	10	5	0.19351
IRAK4	10	0.40567	0.68522	0.999561	287	3	0.15931	0.31532	0.60646	0.99999	290	5	0.15931
CHEK2	10	0.40854	0.68733	0.999561	288	3	0.39924	0.041574	0.15675	0.837897	94	6	0.39924
AMHR2	10	0.41395	0.69175	0.999561	289	4	-0.10173	0.37025	0.65845	0.99999	309	2	-0.10173
NTRK2	10	0.41968	0.69657	0.999561	290	2	0.023993	0.86888	0.94487	0.99999	440	2	0.023993
ICK	10	0.4197	0.69659	0.999561	291	4	-0.0043736	0.22707	0.49467	0.99999	247	4	-0.0043736
PDK3	10	0.42076	0.69727	0.999561	292	4	0.0658	0.1216	0.33345	0.938289	179	5	0.0658
DAPK1	10	0.42768	0.70181	0.999561	293	3	0.17481	0.24935	0.52369	0.99999	264	5	0.17481
STK32A	10	0.43448	0.70705	0.999561	294	4	-0.21566	0.22781	0.49568	0.99999	248	2	-0.21566
GRK7	10	0.43579	0.70809	0.999561	295	4	0.16683	0.11006	0.30965	0.900509	172	6	0.16683
FASTK	10	0.43696	0.70924	0.999561	296	3	0.23637	0.075407	0.23643	0.878819	133	5	0.23637
SCYL2	10	0.44769	0.71746	0.999561	297	4	0.15035	0.077882	0.24161	0.878819	139	4	0.15035
STK3	10	0.44828	0.71793	0.999561	298	2	0.30959	0.077392	0.24052	0.878819	137	6	0.30959
ROR1	10	0.45054	0.72009	0.999561	299	3	0.12669	0.49809	0.75613	0.99999	359	4	0.12669
PRKX	10	0.45142	0.72072	0.999561	300	3	0.015903	0.041811	0.15745	0.837897	95	4	0.015903
CSNK1G2	10	0.45279	0.72181	0.999561	301	2	0.12015	0.057452	0.19591	0.866509	114	5	0.12015
MAPK14	10	0.45391	0.72276	0.999561	302	2	0.076305	0.25938	0.53626	0.99999	267	4	0.076305
KALRN	10	0.45499	0.72368	0.999561	303	4	0.053466	0.24269	0.51537	0.99999	261	5	0.053466
BRD3	10	0.45727	0.72551	0.999561	304	4	0.11435	0.030751	0.12247	0.812191	76	5	0.11435
ACVRL1	10	0.46042	0.72818	0.999561	305	3	0.15624	0.087625	0.26338	0.899165	146	5	0.15624
STK36	10	0.46276	0.72999	0.999561	306	4	0.057441	0.049405	0.17731	0.849757	106	5	0.057441
MAP3K11	10	0.46406	0.73093	0.999561	307	4	-0.059335	0.86793	0.94456	0.99999	439	2	-0.059335
MAP3K19	10	0.46669	0.73333	0.999561	308	4	0.2862	0.041557	0.15669	0.837897	93	6	0.2862
PDK1	10	0.46828	0.7344	0.999561	309	4	-0.031641	0.36879	0.65743	0.99999	306	4	-0.031641
EEF2K	10	0.47441	0.73886	0.999561	310	3	0.068604	0.10406	0.2979	0.900509	166	4	0.068604
BRSK1	10	0.47557	0.73952	0.999561	311	4	-0.10497	0.80243	0.92495	0.99999	431	2	-0.10497
IKBKE	10	0.47986	0.74301	0.999561	312	4	-0.059996	0.32124	0.61407	0.99999	294	4	-0.059996
CSF1R	10	0.48176	0.74442	0.999561	313	4	0.051059	0.097186	0.2832	0.899165	160	4	0.051059
MAP3K8	10	0.4856	0.74753	0.999561	314	3	0.53622	0.0094385	0.046455	0.601748	37	6	0.53622
CDK17	10	0.49354	0.75352	0.999561	315	2	-0.03122	0.62057	0.83372	0.99999	386	3	-0.03122
HUNK	10	0.49457	0.75412	0.999561	316	4	-0.12381	0.10231	0.29419	0.900509	165	2	-0.12381
ADCK2	10	0.49717	0.75582	0.999561	317	1	-0.0044779	0.075632	0.23691	0.878819	134	4	-0.0044779
MAP2K5	10	0.5019	0.75901	0.999561	318	4	-0.08203	0.035213	0.13642	0.829295	82	3	-0.08203
CAMK2B	10	0.50236	0.75927	0.999561	319	2	0.019241	0.19111	0.44477	0.998098	224	4	0.019241
MOS	10	0.50339	0.76007	0.999561	320	1	0.66294	0.002803	0.015894	0.502912	16	7	0.66294
LRRK2	10	0.50556	0.76157	0.999561	321	4	0.07867	0.16779	0.41154	0.973083	214	5	0.07867
HCK	10	0.51124	0.76572	0.999561	322	4	0.1487	0.22809	0.49607	0.99999	249	5	0.1487
CAMK1D	10	0.51181	0.76621	0.999561	323	3	-0.0062691	0.52793	0.77806	0.99999	370	4	-0.0062691
RPS6KA4	10	0.51352	0.76728	0.999561	324	4	0.048926	0.018029	0.078321	0.698182	55	4	0.048926
ULK1	10	0.51561	0.7688	0.999561	325	4	-0.0031957	0.040167	0.15217	0.837897	91	4	-0.0031957
SNRK	10	0.51605	0.76917	0.999561	326	3	0.2265	0.01632	0.071539	0.687844	52	5	0.2265
NEK4	10	0.51807	0.77079	0.999561	327	2	-0.010378	0.24634	0.51964	0.99999	263	4	-0.010378
TTBK2	10	0.51919	0.77166	0.999561	328	4	0.07249	0.016536	0.072201	0.687844	53	3	0.07249
SLK	10	0.52063	0.77279	0.999561	329	2	0.20662	0.12552	0.34214	0.938289	183	6	0.20662
HIPK4	10	0.52171	0.77357	0.999561	330	4	-0.01719	0.49771	0.75586	0.99999	358	4	-0.01719
EIF2AK2	10	0.52677	0.7771	0.999561	331	2	0.35083	0.099074	0.28714	0.900409	162	6	0.35083
GRK1	10	0.52944	0.77923	0.999561	332	3	0.3069	0.010769	0.051288	0.601748	42	6	0.3069
MLKL	10	0.53051	0.78004	0.999561	333	2	0.26996	0.069835	0.22448	0.878819	124	5	0.26996
CDC42BPA	10	0.53247	0.78127	0.999561	334	2	0.29028	0.032085	0.12654	0.812191	78	6	0.29028
ULK2	10	0.53619	0.78363	0.999561	335	4	-0.13594	0.73165	0.88835	0.99999	409	3	-0.13594
STK19	10	0.53733	0.78482	0.999561	336	1	0.33404	0.046853	0.17084	0.849757	100	6	0.33404
CSNK2A1	10	0.53825	0.78525	0.999561	337	4	-0.068906	0.56838	0.80795	0.99999	378	4	-0.068906
KIT	10	0.54494	0.79026	0.999561	338	4	-0.00030166	0.15988	0.40006	0.963188	211	5	-0.00030166
SRMS	10	0.54525	0.79047	0.999561	339	3	0.28622	0.040816	0.15441	0.837897	92	6	0.28622
RPS6KC1	10	0.54557	0.79084	0.999561	340	3	0.12799	0.12355	0.33797	0.938289	180	4	0.12799
CDK14	10	0.54786	0.79289	0.999561	341	3	0.0073994	0.47673	0.74011	0.99999	351	3	0.0073994
PRKAA2	10	0.55175	0.79577	0.999561	342	2	0.17671	0.067688	0.21978	0.878819	123	5	0.17671
RPS6KB2	10	0.55364	0.79716	0.999561	343	4	0.060861	0.18147	0.43148	0.998098	219	5	0.060861
PRKCG	10	0.55721	0.79934	0.999561	344	4	-0.084932	0.88554	0.95074	0.99999	447	1	-0.084932
BRSK2	10	0.55828	0.79998	0.999561	345	3	0.093503	0.23415	0.50402	0.99999	252	4	0.093503
EIF2AK3	10	0.56141	0.80244	0.999561	346	2	0.24477	0.08578	0.25952	0.899165	145	5	0.24477
SGK196	10	0.56585	0.80608	0.999561	347	4	-0.080861	0.89162	0.95251	0.99999	451	2	-0.080861
ALPK2	10	0.56906	0.80834	0.999561	348	3	0.05818	0.11625	0.32226	0.919707	178	4	0.05818
FGFR1	10	0.56939	0.80852	0.999561	349	4	-0.0053571	0.68051	0.86334	0.99999	397	2	-0.0053571
CIT	10	0.57292	0.81135	0.999561	350	4	-0.072623	0.50954	0.76416	0.99999	365	2	-0.072623
MERTK	10	0.57355	0.81175	0.999561	351	3	0.091818	0.28603	0.56992	0.99999	279	4	0.091818
DAPK2	10	0.57644	0.81417	0.999561	352	4	0.041434	0.28429	0.56762	0.99999	277	5	0.041434
CSNK1E	10	0.57896	0.81606	0.999561	353	3	0.061085	0.20538	0.46495	0.998098	234	3	0.061085
LATS1	10	0.58096	0.81756	0.999561	354	4	-0.057117	0.18309	0.43372	0.998098	220	2	-0.057117
MAP3K14	10	0.58608	0.81973	0.999561	355	2	0.28057	0.080015	0.24625	0.887192	141	6	0.28057
ARAF	10	0.59074	0.82173	0.999561	356	3	0.10473	0.48985	0.75054	0.99999	355	4	0.10473
AATK	10	0.60027	0.82612	0.999561	357	3	-0.037432	0.010523	0.050431	0.601748	40	3	-0.037432
STK39	10	0.60343	0.82754	0.999561	358	3	-0.08372	0.45399	0.72247	0.99999	344	3	-0.08372
ANKK1	10	0.60431	0.82783	0.999561	359	3	0.075114	0.64782	0.84738	0.99999	390	3	0.075114
ERBB2	10	0.6097	0.83015	0.999561	360	3	0.15533	0.030446	0.12132	0.812191	74	5	0.15533
MAPK9	10	0.62137	0.83485	0.999561	361	2	0.063149	0.1536	0.39125	0.950992	209	4	0.063149
PAK1	10	0.62619	0.83707	0.999561	362	2	0.15131	0.39443	0.67696	0.99999	316	4	0.15131
RIOK3	10	0.62798	0.83799	0.999561	363	3	0.043795	0.095539	0.27995	0.899165	153	4	0.043795
SGK223	10	0.62937	0.83861	0.999561	364	3	0.27724	0.095967	0.2808	0.899165	155	6	0.27724
VRK2	10	0.63331	0.84079	0.999561	365	3	-0.096393	0.018224	0.07912	0.698182	56	3	-0.096393
PAK6	10	0.63798	0.84282	0.999561	366	1	0.48082	0.011828	0.05503	0.601748	45	7	0.48082
TEX14	10	0.64231	0.84491	0.999561	367	3	0.075627	0.14386	0.37679	0.938289	204	5	0.075627
ALPK3	10	0.64633	0.84709	0.999561	368	3	0.065767	0.18924	0.44212	0.998098	223	3	0.065767
PTK7	10	0.64944	0.84892	0.999561	369	2	0.20513	0.32324	0.61646	0.99999	295	5	0.20513
MAP3K3	10	0.65226	0.85029	0.999561	370	3	0.18952	0.095712	0.28039	0.899165	154	5	0.18952
FGFR2	10	0.65618	0.85185	0.999561	371	3	0.10534	0.22406	0.49062	0.99999	245	5	0.10534
ROCK1	10	0.65667	0.85198	0.999561	372	3	0.10325	0.3572	0.64773	0.99999	301	4	0.10325
CDC42BPG	10	0.66276	0.85475	0.999561	373	3	0.24844	0.082128	0.25106	0.891399	143	6	0.24844
LTK	10	0.66637	0.85666	0.999561	374	3	0.34665	0.020342	0.086994	0.712791	62	7	0.34665
PIM2	10	0.67365	0.86027	0.999561	375	2	0.27905	0.10509	0.30033	0.900509	167	6	0.27905
TNIK	10	0.67563	0.86128	0.999561	376	1	0.51484	0.0078087	0.039419	0.601748	28	6	0.51484
MAP3K4	10	0.67578	0.86136	0.999561	377	2	0.10067	0.11279	0.31499	0.907898	176	4	0.10067
MAP3K15	10	0.67631	0.86175	0.999561	378	3	-0.011788	0.42518	0.69996	0.99999	327	4	-0.011788
INSR	10	0.67969	0.86333	0.999561	379	3	0.010258	0.40063	0.68187	0.99999	320	3	0.010258
ACVR1B	10	0.68472	0.86555	0.999561	380	3	0.21099	0.075224	0.23611	0.878819	132	5	0.21099
INSRR	10	0.68576	0.86602	0.999561	381	2	0.24255	0.16126	0.40211	0.963548	212	5	0.24255
STK24	10	0.68669	0.86633	0.999561	382	1	0.45941	0.0039974	0.021332	0.51603	21	8	0.45941
STK10	10	0.6894	0.8673	0.999561	383	2	0.50655	0.0027197	0.015407	0.502912	15	8	0.50655
MYO3A	10	0.68995	0.86754	0.999561	384	3	0.45237	0.012549	0.057545	0.60604	48	7	0.45237
FLT3	10	0.69605	0.87026	0.999561	385	2	0.23182	0.074632	0.23496	0.878819	130	6	0.23182
SGK2	10	0.69807	0.87155	0.999561	386	3	-0.13215	0.89733	0.9547	0.99999	452	2	-0.13215
ACVR1C	10	0.70274	0.87414	0.999561	387	3	0.093263	0.3598	0.64997	0.99999	302	4	0.093263
ADCK5	10	0.70311	0.8743	0.999561	388	3	0.16303	0.43924	0.7106	0.99999	334	4	0.16303
STRADA	10	0.7078	0.87646	0.999561	389	2	-0.070375	0.92542	0.96662	0.99999	460	2	-0.070375
SGK1	10	0.70857	0.87675	0.999561	390	3	-0.03566	0.91805	0.96335	0.99999	458	2	-0.03566
WNK3	10	0.71104	0.87804	0.999561	391	2	0.3309	0.011804	0.054991	0.601748	44	6	0.3309
JAK1	10	0.71224	0.87857	0.999561	392	2	0.20386	0.11335	0.31633	0.907898	177	4	0.20386
MAPK6	10	0.713	0.87901	0.999561	393	2	0.17093	0.088169	0.26449	0.899165	147	5	0.17093
TSSK4	10	0.71566	0.88046	0.999561	394	3	0.055499	0.31026	0.60034	0.99999	286	4	0.055499
PTK2B	10	0.71663	0.88091	0.999561	395	3	-0.004318	0.19748	0.45317	0.998098	228	2	-0.004318
PLK2	10	0.72027	0.88284	0.999561	396	2	0.028281	0.20199	0.46005	0.998098	231	4	0.028281
TAOK3	10	0.72218	0.88371	0.999561	397	2	0.23091	0.1294	0.34972	0.938289	186	5	0.23091
RPS6KB1	10	0.72461	0.88519	0.999561	398	1	0.3542	0.035272	0.13666	0.829295	83	7	0.3542
STK33	10	0.72523	0.88554	0.999561	399	3	0.15557	0.55772	0.79975	0.99999	375	4	0.15557
RIPK4	10	0.73001	0.88779	0.999561	400	3	0.0010362	0.44211	0.71288	0.99999	335	3	0.0010362
GRK5	10	0.73302	0.88934	0.999561	401	2	0.40558	0.011503	0.053997	0.601748	43	6	0.40558
FRK	10	0.73797	0.89166	0.999561	402	3	0.28533	0.018343	0.079491	0.698182	57	5	0.28533
STK38	10	0.7381	0.8917	0.999561	403	2	0.20528	0.039937	0.15139	0.837897	90	7	0.20528
CAMK4	10	0.73923	0.89207	0.999561	404	3	-0.037838	0.72339	0.8841	0.99999	406	2	-0.037838
BMP2K	10	0.75509	0.90094	0.999561	405	1	0.16247	0.50247	0.75915	0.99999	362	3	0.16247
EPHA5	10	0.75679	0.9017	0.999561	406	3	0.071346	0.46626	0.73249	0.99999	347	3	0.071346
RIPK3	10	0.76037	0.90377	0.999561	407	3	0.074314	0.14065	0.37163	0.938289	200	4	0.074314
TBCK	10	0.76431	0.90581	0.999561	408	3	0.1208	0.0069513	0.035716	0.601748	25	5	0.1208
MAP3K5	10	0.76627	0.9065	0.999561	409	3	0.30854	0.010694	0.050918	0.601748	41	7	0.30854
CAMKV	10	0.76787	0.90722	0.999561	410	2	-0.018177	0.38377	0.66854	0.99999	312	4	-0.018177
SPEG	10	0.77245	0.90961	0.999561	411	3	0.28295	0.074049	0.23368	0.878819	129	6	0.28295
OXSR1	10	0.77504	0.91123	0.999561	412	2	-0.069331	0.16659	0.40961	0.973083	213	4	-0.069331
MAP3K10	10	0.77965	0.91373	0.999561	413	3	0.050863	0.043236	0.16164	0.837897	98	4	0.050863
NEK11	10	0.78232	0.91499	0.999561	414	2	0.14584	0.23555	0.50621	0.99999	254	5	0.14584
PBK	10	0.78339	0.91556	0.999561	415	3	0.20382	0.1411	0.37251	0.938289	201	6	0.20382
MAPKAPK2	10	0.78561	0.91665	0.999561	416	3	0.46069	0.0024324	0.013965	0.502912	13	7	0.46069
GSK3B	10	0.78687	0.91727	0.999561	417	1	0.30237	0.065498	0.2145	0.878819	121	6	0.30237
MAPK12	10	0.78783	0.91782	0.999561	418	2	0.28007	0.070057	0.22502	0.878819	125	6	0.28007
WNK1	10	0.79062	0.91946	0.999561	419	2	0.63575	0.00012847	0.0008868	0.090099	5	7	0.63575
LYN	10	0.79397	0.92115	0.999561	420	3	0.4926	0.001291	0.0079422	0.366787	11	7	0.4926
ROS1	10	0.79683	0.92261	0.999561	421	3	0.26146	0.096481	0.28178	0.899165	157	6	0.26146
ATM	10	0.79754	0.92291	0.999561	422	2	0.087521	0.37099	0.65895	0.99999	310	4	0.087521
PRKCQ	10	0.80577	0.92688	0.999561	423	2	0.058954	0.030565	0.12176	0.812191	75	4	0.058954
MOK	10	0.80594	0.927	0.999561	424	3	0.11347	0.20031	0.45768	0.998098	230	5	0.11347
MUSK	10	0.80942	0.92873	0.999561	425	2	0.18636	0.096774	0.28244	0.899165	159	6	0.18636
CLK4	10	0.82112	0.93179	0.999561	426	2	0.42505	0.039162	0.1493	0.837897	89	6	0.42505
MKNK2	10	0.82353	0.93248	0.999561	427	2	0.2991	0.048129	0.17408	0.849757	101	6	0.2991
LIMK2	10	0.82802	0.9337	0.999561	428	1	0.20419	0.044536	0.16515	0.847435	99	5	0.20419
CDK5	10	0.8296	0.93404	0.999561	429	1	0.26775	0.0081556	0.0409	0.601748	32	8	0.26775
DYRK1A	10	0.83272	0.93474	0.999561	430	2	0.3096	0.0060515	0.031408	0.601748	23	8	0.3096
NEK7	10	0.83324	0.93499	0.999561	431	2	-0.016976	0.43637	0.70818	0.99999	330	3	-0.016976
ZAK	10	0.83455	0.93536	0.999561	432	2	0.19445	0.15546	0.39394	0.95297	210	5	0.19445
CDK18	10	0.8438	0.93813	0.999561	433	2	0.17503	0.14022	0.37075	0.938289	199	6	0.17503
RPS6KA3	10	0.84842	0.93936	0.999561	434	2	0.16775	0.057003	0.19474	0.866509	112	4	0.16775
MAP4K2	10	0.84863	0.93943	0.999561	435	2	0.12731	0.029579	0.11841	0.812191	73	5	0.12731
EPHA7	10	0.85109	0.94012	0.999561	436	1	0.19293	0.28473	0.56824	0.99999	278	5	0.19293
TNK2	10	0.85351	0.94088	0.999561	437	1	-0.033107	0.20801	0.46857	0.998098	237	3	-0.033107
NEK6	10	0.85488	0.94125	0.999561	438	1	0.19836	0.12882	0.34851	0.938289	185	6	0.19836
PRKCH	10	0.86023	0.94286	0.999561	439	2	0.10559	0.025807	0.10563	0.789094	68	5	0.10559
NEK5	10	0.86381	0.94398	0.999561	440	1	0.32828	0.077227	0.24017	0.878819	136	6	0.32828
FLT1	10	0.86541	0.94427	0.999561	441	1	0.32145	0.032527	0.1279	0.812191	80	6	0.32145
MAP4K4	10	0.86779	0.94479	0.999561	442	2	-0.021931	0.51067	0.765	0.99999	366	3	-0.021931
MST4	10	0.86793	0.94481	0.999561	443	1	0.28165	0.007587	0.038542	0.601748	27	8	0.28165
FER	10	0.87877	0.94867	0.999561	444	1	0.54002	0.0021711	0.012698	0.502912	12	8	0.54002
VRK3	10	0.87915	0.94885	0.999561	445	2	0.2124	0.1103	0.31012	0.900509	174	6	0.2124
PRKCD	10	0.88305	0.95023	0.999561	446	1	0.29272	0.057527	0.19616	0.866509	115	6	0.29272
MAP4K3	10	0.88613	0.95107	0.999561	447	2	0.27454	0.090633	0.26971	0.899165	148	5	0.27454
STK25	10	0.88782	0.95164	0.999561	448	2	0.1433	0.034556	0.13434	0.829295	81	5	0.1433
ITK	10	0.88997	0.95212	0.999561	449	2	0.20902	0.23369	0.5033	0.99999	251	5	0.20902
PRKAA1	10	0.89093	0.95247	0.999561	450	2	0.44124	0.012069	0.055674	0.601748	47	7	0.44124
NTRK3	10	0.89379	0.95345	0.999561	451	1	0.33967	0.0075046	0.038113	0.601748	26	8	0.33967
PASK	10	0.89531	0.95395	0.999561	452	2	0.30477	0.048136	0.17413	0.849757	102	6	0.30477
IRAK2	10	0.89599	0.95415	0.999561	453	2	0.26105	0.027192	0.11007	0.795356	69	7	0.26105
BMX	10	0.89845	0.95522	0.999561	454	2	0.27999	0.074784	0.23529	0.878819	131	6	0.27999
KSR1	10	0.90197	0.95678	0.999561	455	2	0.14059	0.31671	0.60818	0.99999	292	5	0.14059
MET	10	0.90578	0.95834	0.999561	456	2	0.19235	0.13278	0.35623	0.938289	190	5	0.19235
SCYL3	10	0.90779	0.95931	0.999561	457	2	-0.12961	0.19431	0.44918	0.998098	226	4	-0.12961
BMPR2	10	0.90928	0.96009	0.999561	458	2	-0.04943	0.037084	0.14229	0.837897	86	4	-0.04943
PEAK1	10	0.91157	0.96097	0.999561	459	1	0.24054	0.066089	0.2159	0.878819	122	6	0.24054
CAMK1G	10	0.91327	0.96167	0.999561	460	2	0.36656	0.027438	0.11093	0.795356	70	6	0.36656
PRKACA	10	0.91366	0.96189	0.999561	461	2	0.078779	0.061021	0.2044	0.878819	116	4	0.078779
ADRBK2	10	0.91604	0.96263	0.999561	462	2	0.35259	0.090657	0.26977	0.899165	149	6	0.35259
PAK2	10	0.91673	0.96282	0.999561	463	2	0.27285	0.13703	0.36438	0.938289	195	6	0.27285
BRDT	10	0.91916	0.96374	0.999561	464	2	0.31745	0.0085985	0.04281	0.601748	34	6	0.31745
RIPK1	10	0.91953	0.96391	0.999561	465	2	0.065474	0.0131	0.05965	0.60604	50	4	0.065474
PRKACB	10	0.92051	0.96423	0.999561	466	2	0.29598	0.03146	0.12484	0.812191	77	6	0.29598
BTK	10	0.9211	0.96446	0.999561	467	1	0.038067	0.50656	0.7619	0.99999	364	4	0.038067
CDC42BPB	10	0.92153	0.96473	0.999561	468	2	0.34408	0.019503	0.083837	0.698182	61	7	0.34408
CDK19	10	0.92525	0.96645	0.999561	469	2	0.13969	0.13544	0.36134	0.938289	193	5	0.13969
STK38L	10	0.92798	0.96773	0.999561	470	2	0.26045	0.057364	0.19567	0.866509	113	5	0.26045
CASK	10	0.92915	0.96816	0.999561	471	2	0.29624	0.018871	0.081556	0.698182	58	5	0.29624
PSKH1	10	0.92916	0.96818	0.999561	472	2	0.13118	0.11039	0.31021	0.900509	175	5	0.13118
IRAK3	10	0.9297	0.96846	0.999561	473	1	0.53577	0.0038226	0.020396	0.51603	20	8	0.53577
PAK3	10	0.92981	0.96849	0.999561	474	2	0.4447	0.0026847	0.015173	0.502912	14	7	0.4447
CDKL5	10	0.9304	0.96879	0.999561	475	1	0.21772	0.054645	0.18955	0.866509	110	6	0.21772
GUCY2C	10	0.93461	0.9707	0.999561	476	2	0.32853	0.062604	0.20814	0.878819	118	6	0.32853
PRKD3	10	0.93902	0.97292	0.999561	477	1	0.1835	0.19193	0.44606	0.998098	225	5	0.1835
PRKACG	10	0.94087	0.9738	0.999561	478	1	-0.096226	0.78524	0.91628	0.99999	426	3	-0.096226
MAPKAPK3	10	0.94271	0.97477	0.999561	479	2	0.09286	0.45071	0.71986	0.99999	338	3	0.09286
LATS2	10	0.95777	0.97802	0.999561	480	1	0.44222	0.00088018	0.0052136	0.289604	8	8	0.44222
MARK2	10	0.9649	0.97984	0.999561	481	1	1.1017	2.1517e-06	9.7451e-06	0.002475	2	9	1.1017
MYLK2	10	0.96611	0.98015	0.999561	482	1	0.015158	0.37904	0.66519	0.99999	311	4	0.015158
PRKCA	10	0.96738	0.9804	0.999561	483	1	0.27407	0.035792	0.13827	0.829295	84	7	0.27407
STK17B	10	0.9692	0.98099	0.999561	484	1	0.67813	0.0036921	0.01989	0.51603	19	7	0.67813
HIPK3	10	0.97068	0.9814	0.999561	485	1	0.13622	0.76821	0.90712	0.99999	421	3	0.13622
MYLK	10	0.97751	0.98407	0.999561	486	1	0.16237	0.20729	0.4675	0.998098	236	5	0.16237
CAMK2G	10	0.97757	0.98411	0.999561	487	1	0.25616	0.12456	0.34011	0.938289	181	5	0.25616
CDK15	10	0.97795	0.98424	0.999561	488	1	0.2538	0.18856	0.44115	0.998098	222	5	0.2538
PAK7	10	0.97911	0.98477	0.999561	489	1	0.32286	0.0030031	0.01683	0.502912	17	8	0.32286
EPHB3	10	0.98169	0.98586	0.999561	490	1	0.32905	0.03826	0.14632	0.837897	88	7	0.32905
NRK	10	0.98272	0.98627	0.999561	491	1	0.33544	0.10123	0.29211	0.900509	164	6	0.33544
LRRK1	10	0.9836	0.98672	0.999561	492	1	0.37226	0.0079527	0.039926	0.601748	31	8	0.37226
EPHB6	10	0.98369	0.98674	0.999561	493	1	0.37036	0.027533	0.11116	0.795356	71	7	0.37036
FGFR4	10	0.98533	0.98763	0.999561	494	1	0.33315	0.072746	0.23112	0.878819	128	5	0.33315
FYN	10	0.98999	0.99083	0.999561	495	1	0.17828	0.0093971	0.046377	0.601748	36	5	0.17828
MYLK4	10	0.99076	0.9914	0.999561	496	1	0.35908	0.0078902	0.039672	0.601748	30	7	0.35908
DDR2	10	0.99153	0.99206	0.999561	497	1	0.26489	0.04828	0.17447	0.849757	103	6	0.26489
STK35	10	0.99521	0.99545	0.999561	498	0	0.50275	0.00094097	0.0055255	0.289604	9	8	0.50275
RPS6KA6	10	0.9964	0.99666	0.999561	499	0	0.3304	0.056836	0.19427	0.866509	111	6	0.3304
MAK	10	0.99681	0.99695	0.999561	500	0	0.32961	0.019476	0.0837	0.698182	60	6	0.32961
MAPK4	10	0.99755	0.9974	0.999561	501	0	0.2097	0.10903	0.30749	0.900509	170	5	0.2097
STK40	10	0.99786	0.99767	0.999561	502	0	0.40038	0.0032946	0.018058	0.509626	18	8	0.40038
STK16	10	0.99888	0.9988	0.999561	503	0	0.31447	0.0078387	0.039536	0.601748	29	8	0.31447
DCLK3	10	0.999	0.99888	0.999561	504	0	0.34277	0.011866	0.055147	0.601748	46	6	0.34277
TAOK1	10	0.99904	0.99892	0.999561	505	0	0.78977	1.2917e-05	4.8725e-05	0.008251	3	9	0.78977
BMPR1A	10	0.99924	0.99917	0.999561	506	0	0.69572	5.6947e-05	0.00032159	0.040842	4	8	0.69572
Ctrl	100	0.99952	0.99939	0.999561	507	14	0.51472	1.2302e-13	9.7451e-06	0.002475	1	71	0.51472
JAK2	10	0.99963	0.99956	0.999561	508	0	0.43441	0.009558	0.046884	0.601748	38	7	0.43441
